# Supplementary material for: Cerebellar Vermis and Midbrain Hypoplasia Upon Conditional Deletion of Chd7 from the Embryonic Mid-Hindbrain Region
Source: Front Neuroanat. 2017 Oct 4;11:86. doi: 10.3389/fnana.2017.00086 (PMC5632662; doi:10.3389/fnana.2017.00086)
Supplement: Supplementary file 1 [file Data_Sheet_1.xlsx]

## Sheet: Sheet1
	34	35	37	40	43	6	8	9	27	33	36	38	1	2	16	17	18	42	3	4	13	14	19	20	12	15	21	31	32	23	26	28	29	30	10	39	41	44	5	7	11	22	24	25
	/hpf/largeprojects/MICe/jacob/Basson_CHD7/Basson_CHD7_ANTS_HPF_10jan17_processed/Basson_CE-4.3.sept2014_dist_corr/stats-volumes/Basson_CE-4.3.sept2014_dist_corr_N_I_lsq6_lsq12_and_nlin_inverted_displ_log_det_abs_fwhm0.2.mnc	/hpf/largeprojects/MICe/jacob/Basson_CHD7/Basson_CHD7_ANTS_HPF_10jan17_processed/Basson_CE-6.1.sept2014_dist_corr/stats-volumes/Basson_CE-6.1.sept2014_dist_corr_N_I_lsq6_lsq12_and_nlin_inverted_displ_log_det_abs_fwhm0.2.mnc	/hpf/largeprojects/MICe/jacob/Basson_CHD7/Basson_CHD7_ANTS_HPF_10jan17_processed/Basson_CE-6.4.sept2014_dist_corr/stats-volumes/Basson_CE-6.4.sept2014_dist_corr_N_I_lsq6_lsq12_and_nlin_inverted_displ_log_det_abs_fwhm0.2.mnc	/hpf/largeprojects/MICe/jacob/Basson_CHD7/Basson_CHD7_ANTS_HPF_10jan17_processed/Basson_CE-6.7.sept2014_dist_corr/stats-volumes/Basson_CE-6.7.sept2014_dist_corr_N_I_lsq6_lsq12_and_nlin_inverted_displ_log_det_abs_fwhm0.2.mnc	/hpf/largeprojects/MICe/jacob/Basson_CHD7/Basson_CHD7_ANTS_HPF_10jan17_processed/Basson_CE-8.4.sept2014_dist_corr/stats-volumes/Basson_CE-8.4.sept2014_dist_corr_N_I_lsq6_lsq12_and_nlin_inverted_displ_log_det_abs_fwhm0.2.mnc	/hpf/largeprojects/MICe/jacob/Basson_CHD7/Basson_CHD7_ANTS_HPF_10jan17_processed/Basson_CE-13.2.sept2014_dist_corr/stats-volumes/Basson_CE-13.2.sept2014_dist_corr_N_I_lsq6_lsq12_and_nlin_inverted_displ_log_det_abs_fwhm0.2.mnc	/hpf/largeprojects/MICe/jacob/Basson_CHD7/Basson_CHD7_ANTS_HPF_10jan17_processed/Basson_CE-1.4.sept2014_dist_corr/stats-volumes/Basson_CE-1.4.sept2014_dist_corr_N_I_lsq6_lsq12_and_nlin_inverted_displ_log_det_abs_fwhm0.2.mnc	/hpf/largeprojects/MICe/jacob/Basson_CHD7/Basson_CHD7_ANTS_HPF_10jan17_processed/Basson_CE-1.7.sept2014_dist_corr/stats-volumes/Basson_CE-1.7.sept2014_dist_corr_N_I_lsq6_lsq12_and_nlin_inverted_displ_log_det_abs_fwhm0.2.mnc	/hpf/largeprojects/MICe/jacob/Basson_CHD7/Basson_CHD7_ANTS_HPF_10jan17_processed/Basson_CE-3.2.sept2014_dist_corr/stats-volumes/Basson_CE-3.2.sept2014_dist_corr_N_I_lsq6_lsq12_and_nlin_inverted_displ_log_det_abs_fwhm0.2.mnc	/hpf/largeprojects/MICe/jacob/Basson_CHD7/Basson_CHD7_ANTS_HPF_10jan17_processed/Basson_CE-3.6.sept2014_dist_corr/stats-volumes/Basson_CE-3.6.sept2014_dist_corr_N_I_lsq6_lsq12_and_nlin_inverted_displ_log_det_abs_fwhm0.2.mnc	/hpf/largeprojects/MICe/jacob/Basson_CHD7/Basson_CHD7_ANTS_HPF_10jan17_processed/Basson_CE-6.2.sept2014_dist_corr/stats-volumes/Basson_CE-6.2.sept2014_dist_corr_N_I_lsq6_lsq12_and_nlin_inverted_displ_log_det_abs_fwhm0.2.mnc	/hpf/largeprojects/MICe/jacob/Basson_CHD7/Basson_CHD7_ANTS_HPF_10jan17_processed/Basson_CE-6.5.sept2014_dist_corr/stats-volumes/Basson_CE-6.5.sept2014_dist_corr_N_I_lsq6_lsq12_and_nlin_inverted_displ_log_det_abs_fwhm0.2.mnc	/hpf/largeprojects/MICe/jacob/Basson_CHD7/Basson_CHD7_ANTS_HPF_10jan17_processed/Basson_CE-10.1.sept2014_dist_corr/stats-volumes/Basson_CE-10.1.sept2014_dist_corr_N_I_lsq6_lsq12_and_nlin_inverted_displ_log_det_abs_fwhm0.2.mnc	/hpf/largeprojects/MICe/jacob/Basson_CHD7/Basson_CHD7_ANTS_HPF_10jan17_processed/Basson_CE-10.3.sept2014_dist_corr/stats-volumes/Basson_CE-10.3.sept2014_dist_corr_N_I_lsq6_lsq12_and_nlin_inverted_displ_log_det_abs_fwhm0.2.mnc	/hpf/largeprojects/MICe/jacob/Basson_CHD7/Basson_CHD7_ANTS_HPF_10jan17_processed/Basson_CE-29.3.sept2014_dist_corr/stats-volumes/Basson_CE-29.3.sept2014_dist_corr_N_I_lsq6_lsq12_and_nlin_inverted_displ_log_det_abs_fwhm0.2.mnc	/hpf/largeprojects/MICe/jacob/Basson_CHD7/Basson_CHD7_ANTS_HPF_10jan17_processed/Basson_CE-29.4.sept2014_dist_corr/stats-volumes/Basson_CE-29.4.sept2014_dist_corr_N_I_lsq6_lsq12_and_nlin_inverted_displ_log_det_abs_fwhm0.2.mnc	/hpf/largeprojects/MICe/jacob/Basson_CHD7/Basson_CHD7_ANTS_HPF_10jan17_processed/Basson_CE-29.6.sept2014_dist_corr/stats-volumes/Basson_CE-29.6.sept2014_dist_corr_N_I_lsq6_lsq12_and_nlin_inverted_displ_log_det_abs_fwhm0.2.mnc	/hpf/largeprojects/MICe/jacob/Basson_CHD7/Basson_CHD7_ANTS_HPF_10jan17_processed/Basson_CE-7.2.sept2014_dist_corr/stats-volumes/Basson_CE-7.2.sept2014_dist_corr_N_I_lsq6_lsq12_and_nlin_inverted_displ_log_det_abs_fwhm0.2.mnc	/hpf/largeprojects/MICe/jacob/Basson_CHD7/Basson_CHD7_ANTS_HPF_10jan17_processed/Basson_CE-10.4.sept2014_dist_corr/stats-volumes/Basson_CE-10.4.sept2014_dist_corr_N_I_lsq6_lsq12_and_nlin_inverted_displ_log_det_abs_fwhm0.2.mnc	/hpf/largeprojects/MICe/jacob/Basson_CHD7/Basson_CHD7_ANTS_HPF_10jan17_processed/Basson_CE-10.6.sept2014_dist_corr/stats-volumes/Basson_CE-10.6.sept2014_dist_corr_N_I_lsq6_lsq12_and_nlin_inverted_displ_log_det_abs_fwhm0.2.mnc	/hpf/largeprojects/MICe/jacob/Basson_CHD7/Basson_CHD7_ANTS_HPF_10jan17_processed/Basson_CE-2.5.sept2014_dist_corr/stats-volumes/Basson_CE-2.5.sept2014_dist_corr_N_I_lsq6_lsq12_and_nlin_inverted_displ_log_det_abs_fwhm0.2.mnc	/hpf/largeprojects/MICe/jacob/Basson_CHD7/Basson_CHD7_ANTS_HPF_10jan17_processed/Basson_CE-26.6.sept2014_dist_corr/stats-volumes/Basson_CE-26.6.sept2014_dist_corr_N_I_lsq6_lsq12_and_nlin_inverted_displ_log_det_abs_fwhm0.2.mnc	/hpf/largeprojects/MICe/jacob/Basson_CHD7/Basson_CHD7_ANTS_HPF_10jan17_processed/Basson_CE-29.7.sept2014_dist_corr/stats-volumes/Basson_CE-29.7.sept2014_dist_corr_N_I_lsq6_lsq12_and_nlin_inverted_displ_log_det_abs_fwhm0.2.mnc	/hpf/largeprojects/MICe/jacob/Basson_CHD7/Basson_CHD7_ANTS_HPF_10jan17_processed/Basson_CE-29.8.sept2014_dist_corr/stats-volumes/Basson_CE-29.8.sept2014_dist_corr_N_I_lsq6_lsq12_and_nlin_inverted_displ_log_det_abs_fwhm0.2.mnc	/hpf/largeprojects/MICe/jacob/Basson_CHD7/Basson_CHD7_ANTS_HPF_10jan17_processed/Basson_CE-24.1.sept2014_dist_corr/stats-volumes/Basson_CE-24.1.sept2014_dist_corr_N_I_lsq6_lsq12_and_nlin_inverted_displ_log_det_abs_fwhm0.2.mnc	/hpf/largeprojects/MICe/jacob/Basson_CHD7/Basson_CHD7_ANTS_HPF_10jan17_processed/Basson_CE-28.2.sept2014_dist_corr/stats-volumes/Basson_CE-28.2.sept2014_dist_corr_N_I_lsq6_lsq12_and_nlin_inverted_displ_log_det_abs_fwhm0.2.mnc	/hpf/largeprojects/MICe/jacob/Basson_CHD7/Basson_CHD7_ANTS_HPF_10jan17_processed/Basson_CE-30.1.sept2014_dist_corr/stats-volumes/Basson_CE-30.1.sept2014_dist_corr_N_I_lsq6_lsq12_and_nlin_inverted_displ_log_det_abs_fwhm0.2.mnc	/hpf/largeprojects/MICe/jacob/Basson_CHD7/Basson_CHD7_ANTS_HPF_10jan17_processed/Basson_CE-36.11.sept2014_dist_corr/stats-volumes/Basson_CE-36.11.sept2014_dist_corr_N_I_lsq6_lsq12_and_nlin_inverted_displ_log_det_abs_fwhm0.2.mnc	/hpf/largeprojects/MICe/jacob/Basson_CHD7/Basson_CHD7_ANTS_HPF_10jan17_processed/Basson_CE-36.7.sept2014_dist_corr/stats-volumes/Basson_CE-36.7.sept2014_dist_corr_N_I_lsq6_lsq12_and_nlin_inverted_displ_log_det_abs_fwhm0.2.mnc	/hpf/largeprojects/MICe/jacob/Basson_CHD7/Basson_CHD7_ANTS_HPF_10jan17_processed/Basson_CE-31.3.sept2014_dist_corr/stats-volumes/Basson_CE-31.3.sept2014_dist_corr_N_I_lsq6_lsq12_and_nlin_inverted_displ_log_det_abs_fwhm0.2.mnc	/hpf/largeprojects/MICe/jacob/Basson_CHD7/Basson_CHD7_ANTS_HPF_10jan17_processed/Basson_CE-32.2.sept2014_dist_corr/stats-volumes/Basson_CE-32.2.sept2014_dist_corr_N_I_lsq6_lsq12_and_nlin_inverted_displ_log_det_abs_fwhm0.2.mnc	/hpf/largeprojects/MICe/jacob/Basson_CHD7/Basson_CHD7_ANTS_HPF_10jan17_processed/Basson_CE-34.3.sept2014_dist_corr/stats-volumes/Basson_CE-34.3.sept2014_dist_corr_N_I_lsq6_lsq12_and_nlin_inverted_displ_log_det_abs_fwhm0.2.mnc	/hpf/largeprojects/MICe/jacob/Basson_CHD7/Basson_CHD7_ANTS_HPF_10jan17_processed/Basson_CE-34.4.sept2014_dist_corr/stats-volumes/Basson_CE-34.4.sept2014_dist_corr_N_I_lsq6_lsq12_and_nlin_inverted_displ_log_det_abs_fwhm0.2.mnc	/hpf/largeprojects/MICe/jacob/Basson_CHD7/Basson_CHD7_ANTS_HPF_10jan17_processed/Basson_CE-34.6.sept2014_dist_corr/stats-volumes/Basson_CE-34.6.sept2014_dist_corr_N_I_lsq6_lsq12_and_nlin_inverted_displ_log_det_abs_fwhm0.2.mnc	/hpf/largeprojects/MICe/jacob/Basson_CHD7/Basson_CHD7_ANTS_HPF_10jan17_processed/Basson_CE-18.2.sept2014_dist_corr/stats-volumes/Basson_CE-18.2.sept2014_dist_corr_N_I_lsq6_lsq12_and_nlin_inverted_displ_log_det_abs_fwhm0.2.mnc	/hpf/largeprojects/MICe/jacob/Basson_CHD7/Basson_CHD7_ANTS_HPF_10jan17_processed/Basson_CE-6.6.sept2014_dist_corr/stats-volumes/Basson_CE-6.6.sept2014_dist_corr_N_I_lsq6_lsq12_and_nlin_inverted_displ_log_det_abs_fwhm0.2.mnc	/hpf/largeprojects/MICe/jacob/Basson_CHD7/Basson_CHD7_ANTS_HPF_10jan17_processed/Basson_CE-6.8.sept2014_dist_corr/stats-volumes/Basson_CE-6.8.sept2014_dist_corr_N_I_lsq6_lsq12_and_nlin_inverted_displ_log_det_abs_fwhm0.2.mnc	/hpf/largeprojects/MICe/jacob/Basson_CHD7/Basson_CHD7_ANTS_HPF_10jan17_processed/Basson_CE-9.1.sept2014_dist_corr/stats-volumes/Basson_CE-9.1.sept2014_dist_corr_N_I_lsq6_lsq12_and_nlin_inverted_displ_log_det_abs_fwhm0.2.mnc	/hpf/largeprojects/MICe/jacob/Basson_CHD7/Basson_CHD7_ANTS_HPF_10jan17_processed/Basson_CE-13.1.sept2014_dist_corr/stats-volumes/Basson_CE-13.1.sept2014_dist_corr_N_I_lsq6_lsq12_and_nlin_inverted_displ_log_det_abs_fwhm0.2.mnc	/hpf/largeprojects/MICe/jacob/Basson_CHD7/Basson_CHD7_ANTS_HPF_10jan17_processed/Basson_CE-13.3.sept2014_dist_corr/stats-volumes/Basson_CE-13.3.sept2014_dist_corr_N_I_lsq6_lsq12_and_nlin_inverted_displ_log_det_abs_fwhm0.2.mnc	/hpf/largeprojects/MICe/jacob/Basson_CHD7/Basson_CHD7_ANTS_HPF_10jan17_processed/Basson_CE-18.5.sept2014_dist_corr/stats-volumes/Basson_CE-18.5.sept2014_dist_corr_N_I_lsq6_lsq12_and_nlin_inverted_displ_log_det_abs_fwhm0.2.mnc	/hpf/largeprojects/MICe/jacob/Basson_CHD7/Basson_CHD7_ANTS_HPF_10jan17_processed/Basson_CE-30.2.sept2014_dist_corr/stats-volumes/Basson_CE-30.2.sept2014_dist_corr_N_I_lsq6_lsq12_and_nlin_inverted_displ_log_det_abs_fwhm0.2.mnc	/hpf/largeprojects/MICe/jacob/Basson_CHD7/Basson_CHD7_ANTS_HPF_10jan17_processed/Basson_CE-31.4.sept2014_dist_corr/stats-volumes/Basson_CE-31.4.sept2014_dist_corr_N_I_lsq6_lsq12_and_nlin_inverted_displ_log_det_abs_fwhm0.2.mnc	/hpf/largeprojects/MICe/jacob/Basson_CHD7/Basson_CHD7_ANTS_HPF_10jan17_processed/Basson_CE-3.1.sept2014_dist_corr/stats-volumes/Basson_CE-3.1.sept2014_dist_corr_N_I_lsq6_lsq12_and_nlin_inverted_displ_log_det_abs_fwhm0.2.mnc	.
Absolute Volumes	Chd7ff	Chd7ff	Chd7ff	Chd7ff	Chd7ff	Chd7ff	Chd7ff	Chd7ff	Chd7ff	Chd7ff	Chd7ff	Chd7ff	En1Cre	En1Cre	En1Cre	En1Cre	En1Cre	En1Cre	En1Cre	En1Cre	En1Cre	En1Cre	En1Cre	En1Cre	En1CreChd7f+	En1CreChd7f+	En1CreChd7f+	En1CreChd7f+	En1CreChd7f+	En1CreChd7f+	En1CreChd7f+	En1CreChd7f+	En1CreChd7f+	En1CreChd7f+	En1CreChd7ff	En1CreChd7ff	En1CreChd7ff	En1CreChd7ff	En1CreChd7ff	En1CreChd7ff	En1CreChd7ff	En1CreChd7ff	En1CreChd7ff	En1CreChd7ff	.	Absolute Volumes	En1Cre		Chd7ff
	F	F	F	F	F	M	M	M	M	M	M	M	F	F	F	F	F	F	M	M	M	M	M	M	F	F	F	F	F	M	M	M	M	M	F	F	F	F	M	M	M	M	M	M			Mean	SD	Mean
amygdala	10.6091	10.6408	10.6899	10.2007	10.4635	10.6681	10.565	10.9498	10.6205	10.4694	10.5624	10.7485	9.96201	10.1142	10.5415	10.8658	10.6701	10.7146	10.4517	10.6541	10.0833	9.82047	10.991	10.8662	8.74428	10.2078	9.94437	9.75834	9.94671	10.3591	11.2459	10.8986	10.7458	10.8202	9.53192	8.78508	9.61862	10.1547	9.57262	10.4024	10.1944	9.46449	9.78122	9.90674		amygdala	10.4779	0.390757	10.599
anterior commissure: pars anterior	1.30737	1.32707	1.28499	1.33803	1.30149	1.32419	1.31354	1.32037	1.3406	1.3493	1.339	1.35699	1.2681	1.25617	1.30404	1.39661	1.30761	1.3509	1.31459	1.32361	1.33726	1.26127	1.32584	1.24735	1.06534	1.23046	1.22655	1.14435	1.2129	1.27369	1.31623	1.33981	1.21534	1.28858	1.199	1.14835	1.2147	1.26937	1.2728	1.31848	1.26356	1.2529	1.22066	1.19		anterior commissure: pars anterior	1.30778	0.0440134	1.32524
anterior commissure: pars posterior	0.454753	0.460889	0.434853	0.462739	0.42352	0.461741	0.445811	0.453425	0.434291	0.43078	0.437343	0.465484	0.400884	0.402036	0.406266	0.476466	0.458654	0.467907	0.422898	0.457037	0.42248	0.412087	0.456337	0.423889	0.329087	0.409141	0.396259	0.378272	0.397188	0.453308	0.426333	0.460209	0.440974	0.442455	0.409921	0.353945	0.383868	0.417669	0.390898	0.44458	0.416352	0.408335	0.398824	0.4015		anterior commissure: pars posterior	0.433912	0.027496	0.447136
basal forebrain	5.49651	5.48592	5.7291	5.4164	5.54868	5.52511	5.45153	5.51713	5.49393	5.3634	5.49356	5.58119	5.27156	5.2871	5.48259	5.56464	5.33411	5.53425	5.42098	5.40139	5.38936	5.1902	5.64869	5.38906	4.29395	5.15403	5.16955	4.96853	5.12307	5.22653	5.58962	5.45567	5.48383	5.39653	5.09946	4.69487	5.15991	5.23679	5.01353	5.46551	5.18945	5.08491	5.06213	5.28159		basal forebrain	5.40949	0.13177	5.50854
bed nucleus of stria terminalis	1.35006	1.38987	1.28483	1.34266	1.29505	1.39776	1.39124	1.3661	1.39264	1.37163	1.38027	1.45512	1.24461	1.23752	1.30992	1.4245	1.37223	1.37114	1.36008	1.44012	1.38527	1.35875	1.40165	1.30581	1.07622	1.26415	1.21581	1.19594	1.24012	1.32256	1.40698	1.39438	1.34478	1.32192	1.26315	1.1783	1.19283	1.27149	1.27422	1.38037	1.36237	1.36039	1.27557	1.20134		bed nucleus of stria terminalis	1.35097	0.0646742	1.3681
cerebellar peduncle: inferior	0.89329	0.922415	0.930449	0.91025	0.870002	0.939348	0.908648	0.95542	0.911444	0.879984	0.893067	0.901896	0.869742	0.892284	0.903925	0.858861	0.829073	0.882356	0.893292	0.823777	0.892217	0.877033	0.932705	0.879686	0.747807	0.913724	0.899095	0.790345	0.834675	0.858366	0.954243	0.81663	0.892103	0.898114	0.69905	0.650279	0.704663	0.717984	0.728988	0.749765	0.722094	0.688052	0.6835	0.724106		cerebellar peduncle: inferior	0.877913	0.0302955	0.909684
cerebellar peduncle: middle	1.27641	1.31952	1.34303	1.27568	1.25932	1.25803	1.2209	1.24874	1.24278	1.23442	1.22487	1.27167	1.25426	1.33179	1.33238	1.25116	1.21126	1.27651	1.24071	1.16365	1.16506	1.22468	1.2777	1.2629	1.01996	1.2606	1.26688	1.11064	1.17308	1.13059	1.29525	1.16032	1.16463	1.23897	1.01287	0.993679	0.970315	1.05294	0.945736	1.07334	1.03524	0.980227	0.884842	1.03624		cerebellar peduncle: middle	1.24934	0.0539598	1.26461
cerebellar peduncle: superior	1.06393	1.05569	0.977498	1.05412	0.979064	1.04211	1.01188	1.05036	1.00929	1.05605	0.987689	1.08802	0.969303	0.998991	0.990963	1.0597	1.03305	1.01241	0.950285	1.0172	0.999235	1.03053	0.998765	0.914991	0.900339	0.960315	1.03904	0.911418	0.912263	0.918178	0.962039	1.01371	0.940129	0.920796	0.856344	0.832991	0.878337	0.821949	0.870636	0.91088	0.94269	0.807361	0.889907	0.883959		cerebellar peduncle: superior	0.997952	0.0389791	1.03131
cerebral aqueduct	0.451817	0.464215	0.437971	0.442219	0.391404	0.44811	0.425792	0.463059	0.452728	0.481931	0.444109	0.470782	0.38221	0.418408	0.435113	0.491835	0.500685	0.476555	0.408404	0.472581	0.460181	0.472986	0.457326	0.428763	0.414681	0.413042	0.441052	0.380389	0.441981	0.429621	0.512049	0.475576	0.452402	0.395147	0.380605	0.363109	0.385188	0.36413	0.37298	0.400167	0.373549	0.366443	0.376657	0.402348		cerebral aqueduct	0.450421	0.0359472	0.447845
cerebral peduncle	2.30201	2.41623	2.36669	2.34615	2.21578	2.28001	2.27291	2.30094	2.25751	2.23191	2.31738	2.37248	2.09964	2.07191	2.21614	2.28429	2.19116	2.2794	2.20915	2.18618	2.1344	2.12903	2.20806	2.23114	1.78176	2.1122	2.06914	1.99706	2.06675	2.11754	2.26091	2.16815	2.13351	2.18011	1.9007	1.7304	1.82553	1.94591	1.8233	1.99138	2.04693	1.81832	1.75385	1.90044		cerebral peduncle	2.18671	0.0665762	2.30667
colliculus: inferior	5.76984	6.02329	5.5487	5.68459	5.45056	5.79255	5.45748	5.63328	5.55359	5.74895	5.52683	5.87398	5.48608	5.42136	5.49615	5.91383	5.84688	5.62182	5.26944	5.76075	5.69139	5.58087	5.40986	5.302	4.82986	5.40057	5.35901	5.19994	5.26386	5.36313	5.66089	5.73546	5.37795	5.15361	4.86137	4.76398	5.14682	4.71097	4.84741	5.15716	4.68529	4.46319	4.85248	5.04717		colliculus: inferior	5.5667	0.206941	5.67197
colliculus: superior	8.87124	8.75022	8.3017	8.24802	8.50324	8.84694	8.40773	8.57572	8.60346	8.58644	8.51309	8.87917	8.05485	8.288	8.59325	8.85566	8.55506	8.82087	8.32657	8.71662	8.83659	8.47956	8.5531	7.73328	7.15785	7.82613	7.95602	7.69096	7.77757	7.89686	8.50911	8.4736	7.98762	7.85349	6.60311	6.61489	7.15094	6.62727	6.95065	7.15386	6.45766	6.32957	6.71763	7.12582		colliculus: superior	8.48445	0.338819	8.59058
corpus callosum	13.7327	14.3023	13.2582	13.6806	13.4674	13.5295	13.4259	13.3207	13.3703	13.5149	13.6545	13.6187	12.6198	12.8488	13.2513	14.3839	13.8372	14.0124	12.8426	13.4387	13.2817	13.0364	13.1646	13.1443	11.2362	12.9276	12.7928	12.0453	12.7639	13.167	13.3535	13.9146	12.2468	13.1608	12.4169	11.3853	12.2719	12.7788	12.225	12.6642	13.0848	12.6747	12.2891	11.8347		corpus callosum	13.3218	0.520024	13.573
corticospinal tract/pyramids	1.72014	1.6776	1.8639	1.75895	1.63595	1.67561	1.78201	1.77658	1.68762	1.71328	1.71148	1.67515	1.54551	1.67209	1.70515	1.62504	1.64745	1.69148	1.70288	1.57214	1.48877	1.59459	1.71497	1.57765	1.3455	1.7213	1.70759	1.49367	1.6604	1.68088	1.81832	1.70939	1.55978	1.5976	1.62771	1.27144	1.58411	1.72896	1.4883	1.66108	1.75207	1.55249	1.4852	1.61926		corticospinal tract/pyramids	1.62814	0.0728911	1.72319
cuneate nucleus	0.248701	0.234884	0.272874	0.246965	0.236957	0.251533	0.294526	0.285684	0.270407	0.291959	0.253224	0.249695	0.246425	0.263829	0.271168	0.223792	0.235478	0.241887	0.250492	0.236683	0.250827	0.269454	0.280745	0.270054	0.220838	0.279497	0.286788	0.227719	0.246671	0.248763	0.2739	0.243263	0.263813	0.272624	0.200519	0.184394	0.202598	0.209445	0.199676	0.211357	0.202502	0.212688	0.203579	0.191287		cuneate nucleus	0.253403	0.0175315	0.261451
dentate gyrus of hippocampus	3.74675	3.99087	3.65173	3.6605	3.72756	3.61819	3.71853	3.73451	3.71125	3.6828	3.76477	3.82047	3.33341	3.54817	3.64611	3.72856	3.61723	3.69442	3.57056	3.62925	3.6177	3.63507	3.61495	3.4878	3.12232	3.43976	3.48191	3.31892	3.44587	3.37305	3.70744	3.74696	3.60413	3.50374	3.46711	3.09201	3.40618	3.66786	3.50454	3.53071	3.74563	3.64267	3.36887	3.2197		dentate gyrus of hippocampus	3.5936	0.103224	3.73566
facial nerve (cranial nerve 7)	0.224054	0.222793	0.240776	0.218841	0.216861	0.224909	0.230233	0.228935	0.224339	0.217136	0.223694	0.228239	0.214762	0.21939	0.236492	0.204298	0.202923	0.221808	0.220643	0.199551	0.204716	0.215453	0.229614	0.211608	0.183416	0.232727	0.231639	0.206611	0.2167	0.202399	0.243039	0.20061	0.208379	0.224038	0.189596	0.18962	0.191921	0.200857	0.192997	0.212186	0.205006	0.189085	0.192542	0.192707		facial nerve (cranial nerve 7)	0.215105	0.0112386	0.225067
fasciculus retroflexus	0.252671	0.264287	0.233426	0.255065	0.232311	0.252144	0.242373	0.244458	0.243349	0.243442	0.244714	0.256415	0.220394	0.221007	0.238836	0.260293	0.244709	0.255762	0.231382	0.253579	0.23954	0.243339	0.236049	0.217425	0.211952	0.231565	0.223623	0.218602	0.226297	0.23532	0.237767	0.247944	0.227267	0.219105	0.226694	0.212668	0.225147	0.228739	0.222246	0.238201	0.236561	0.23223	0.228174	0.213162		fasciculus retroflexus	0.238526	0.0141361	0.247055
fimbria	3.49338	3.57534	3.21609	3.37758	3.39993	3.38595	3.35907	3.24726	3.37851	3.35732	3.43039	3.43427	3.06931	3.13289	3.27366	3.45253	3.37747	3.46489	3.2893	3.42696	3.28081	3.27958	3.1896	3.14103	2.77616	3.21694	3.12789	2.98262	3.09146	3.11425	3.42881	3.43128	3.00134	3.14685	3.09166	2.79864	2.99461	3.17863	3.09836	3.12984	3.25304	3.2839	3.08308	2.89373		fimbria	3.2815	0.130963	3.38792
fornix	0.645599	0.658713	0.635845	0.637073	0.635734	0.632408	0.630447	0.633156	0.624527	0.634069	0.64834	0.653915	0.599691	0.600334	0.632948	0.647227	0.629286	0.642896	0.629705	0.651241	0.634237	0.616663	0.628954	0.606982	0.51593	0.60439	0.606927	0.567502	0.583275	0.602895	0.643655	0.620742	0.583269	0.600053	0.573827	0.534974	0.553749	0.593366	0.573612	0.593234	0.607959	0.603857	0.575059	0.571207		fornix	0.62668	0.0173643	0.639152
fourth ventricle	0.79306	0.814327	0.871765	0.803189	0.790302	0.836929	0.8332	0.821164	0.798123	0.800018	0.80593	0.818734	0.809299	0.855469	0.842273	0.870718	0.934824	0.766098	0.809937	0.800875	0.88108	0.806361	0.876709	0.881008	0.798936	0.886679	0.865017	0.803608	0.873158	0.836213	1.01286	0.904339	0.914745	0.855658	0.643489	0.602435	0.612368	0.65742	0.627702	0.662769	0.682307	0.680057	0.675189	0.592122		fourth ventricle	0.844554	0.0473072	0.815562
fundus of striatum	0.16544	0.163546	0.16693	0.163684	0.164233	0.166787	0.15788	0.166768	0.160957	0.155018	0.156417	0.167615	0.154266	0.150556	0.152179	0.175814	0.165113	0.164802	0.158792	0.163519	0.154351	0.145286	0.169843	0.16602	0.124944	0.151643	0.148133	0.146757	0.151343	0.167068	0.158278	0.164636	0.173352	0.16112	0.154006	0.131096	0.145839	0.151198	0.141195	0.163078	0.151187	0.144077	0.142472	0.153686		fundus of striatum	0.160045	0.00893362	0.16294
globus pallidus	3.3323	3.38598	3.22811	3.32832	3.2263	3.24461	3.19598	3.18197	3.22992	3.21683	3.18121	3.37867	3.06274	3.01968	3.15454	3.5761	3.50332	3.31955	3.1421	3.34826	3.15645	3.10073	3.21778	3.19535	2.57214	3.07392	2.98365	2.95942	3.0215	3.11256	3.18948	3.28153	3.07403	3.19476	3.02184	2.69409	2.71252	2.99132	2.80103	3.1181	3.10177	2.93215	2.8415	2.95501		globus pallidus	3.23305	0.172016	3.26085
habenular commissure	0.0358252	0.0348378	0.0357682	0.028006	0.0416455	0.0345657	0.0311739	0.0319002	0.0355093	0.0338417	0.0344415	0.0357377	0.0361984	0.0363115	0.0399067	0.0331358	0.0318848	0.0371702	0.0332911	0.0338649	0.032126	0.0309732	0.0339681	0.0352252	0.0257669	0.0403803	0.038001	0.0322617	0.0348241	0.0321433	0.0398252	0.0334387	0.0350875	0.0350202	0.0314865	0.0301415	0.0288454	0.032216	0.032211	0.0320381	0.0329758	0.0341606	0.030271	0.030162		habenular commissure	0.0345046	0.002558	0.0344377
hippocampus	19.6952	20.3928	19.1858	19.4753	19.6352	19.7774	19.2263	19.8392	19.6082	19.1939	19.7037	20.0532	18.0945	18.914	19.4382	20.1223	19.599	19.4159	19.3007	19.2637	19.0317	19.4716	19.7122	19.3775	17.3326	18.3756	18.4514	17.958	18.7896	18.7063	20.0975	19.9437	19.0916	19.1265	18.7849	17.0633	18.5138	19.1196	18.5247	19.3348	19.9238	18.877	18.3825	17.9386		hippocampus	19.3118	0.493352	19.6488
hypothalamus	10.8298	10.9877	11.1765	10.8999	10.6833	11.0225	10.6295	10.8568	10.7026	10.5164	10.8899	11.1109	10.3928	10.2626	10.8102	11.0326	10.6415	10.9426	10.7088	10.726	10.5209	10.5081	10.9064	10.5737	8.81931	10.3161	10.242	9.9711	10.17	10.3805	11.0845	10.6005	10.7982	10.5389	10.1132	9.33923	9.7655	10.2622	10.0375	10.6462	10.4567	10.0377	9.77144	10.0416		hypothalamus	10.6689	0.231062	10.8588
inferior olivary complex	0.316489	0.320604	0.340483	0.334133	0.283363	0.310181	0.321485	0.340612	0.326753	0.318121	0.289743	0.305628	0.276141	0.3154	0.357766	0.320606	0.297376	0.31772	0.318309	0.283881	0.278792	0.310489	0.345251	0.279216	0.241937	0.319528	0.332014	0.270972	0.311022	0.307678	0.346382	0.326039	0.304611	0.280995	0.296117	0.241841	0.272475	0.304223	0.273203	0.299368	0.336834	0.292636	0.262861	0.300546		inferior olivary complex	0.308412	0.026413	0.3173
internal capsule	3.08218	3.10169	2.9781	2.9918	2.99679	2.89345	2.91517	2.85521	2.95697	2.98167	2.92618	3.03802	2.84579	2.77456	2.91299	3.12428	3.0916	2.96049	2.83221	2.9892	2.89837	2.81835	2.7998	2.86316	2.38631	2.86959	2.7821	2.7041	2.76421	2.69857	2.91061	2.93989	2.64237	2.82787	2.66079	2.44666	2.54233	2.66051	2.58492	2.67246	2.73223	2.6226	2.52722	2.54517		internal capsule	2.90923	0.112456	2.97644
interpedunclar nucleus	0.259267	0.275806	0.25469	0.270808	0.245016	0.257336	0.252378	0.26237	0.262222	0.26088	0.25064	0.26762	0.245471	0.261364	0.256584	0.279711	0.279579	0.267226	0.250212	0.25908	0.237178	0.262604	0.258777	0.247988	0.223185	0.241379	0.273456	0.238508	0.245818	0.248445	0.256458	0.263516	0.274101	0.254167	0.249282	0.240698	0.221697	0.247492	0.240626	0.274133	0.278037	0.239501	0.234851	0.233206		interpedunclar nucleus	0.258815	0.0127989	0.259919
lateral olfactory tract	0.874723	0.836786	0.904954	0.823834	0.833643	0.914285	0.820678	0.77687	0.904243	0.832605	0.85744	0.892421	0.856781	0.83415	0.853528	0.82056	0.746671	0.79521	0.84578	0.812445	0.837588	0.801153	0.897608	0.884539	0.707368	0.805721	0.811507	0.71487	0.817812	0.798775	0.93314	0.794475	0.791802	0.849397	0.734703	0.690759	0.79435	0.759293	0.80067	0.859595	0.771664	0.764203	0.806067	0.805577		lateral olfactory tract	0.832168	0.0409735	0.85604
lateral septum	3.21609	3.28729	3.03627	3.15651	3.2097	3.14859	3.12677	3.01872	3.15089	3.21476	3.14864	3.2452	2.98042	2.96941	3.12873	3.31717	3.18597	3.24186	3.1792	3.19127	3.18139	3.0873	3.16667	2.97719	2.61788	3.02969	2.94712	2.90063	2.94897	2.93075	3.27225	3.19299	2.99481	2.99014	2.97473	2.7411	2.80762	3.03037	2.95993	3.04285	3.09145	3.06329	2.87638	2.85919		lateral septum	3.13388	0.110369	3.16329
lateral ventricle	3.70656	3.666	3.43125	3.37162	4.2596	3.4503	3.47761	3.34536	3.5546	3.6857	3.78689	3.55273	3.31898	3.38485	3.67651	3.66882	3.57294	3.6364	3.61638	3.70002	3.50128	3.31587	3.36911	3.46717	2.869	3.74749	3.66759	3.20223	3.20926	3.27212	4.24383	3.64835	3.29555	3.48177	2.91349	2.81984	3.00814	3.15596	3.10535	3.11849	3.16654	3.23271	3.11366	2.87329		lateral ventricle	3.51903	0.144893	3.60735
mammillary bodies	0.462704	0.474525	0.485463	0.466981	0.461542	0.437657	0.440344	0.453361	0.441823	0.43178	0.456495	0.466909	0.509761	0.450346	0.451707	0.440854	0.429231	0.463292	0.434407	0.417868	0.437447	0.410602	0.441917	0.465581	0.364455	0.454721	0.43309	0.416301	0.421509	0.425514	0.461857	0.421754	0.431991	0.431085	0.427259	0.40307	0.438676	0.456084	0.454091	0.431874	0.465701	0.432753	0.422706	0.431762		mammillary bodies	0.446084	0.0258942	0.456632
mammilothalamic tract	0.242616	0.257269	0.232457	0.248828	0.233449	0.252941	0.239295	0.246067	0.243009	0.235434	0.242616	0.251528	0.233432	0.225535	0.238104	0.259776	0.250079	0.258555	0.236224	0.252049	0.235373	0.237347	0.244302	0.226951	0.211621	0.228211	0.22393	0.217028	0.226864	0.24232	0.235789	0.249388	0.239494	0.23342	0.232842	0.213016	0.22079	0.239355	0.218816	0.234534	0.235248	0.228583	0.219861	0.212761		mammilothalamic tract	0.241477	0.0114552	0.243792
medial lemniscus/medial longitudinal fasciculus	2.74528	2.72149	2.67669	2.80352	2.49855	2.75641	2.75123	2.7958	2.6857	2.65166	2.6795	2.70757	2.4009	2.49922	2.62812	2.69594	2.66634	2.674	2.59964	2.61168	2.39991	2.63294	2.7146	2.4083	2.1785	2.65842	2.57183	2.36507	2.54224	2.70799	2.74675	2.67	2.59803	2.46018	2.52697	2.10103	2.42886	2.59858	2.40577	2.64801	2.68634	2.47018	2.39695	2.41109		medial lemniscus/medial longitudinal fasciculus	2.57763	0.118632	2.70612
medial septum	1.2757	1.29219	1.33983	1.28009	1.28053	1.22316	1.27492	1.20577	1.24398	1.26725	1.23521	1.26856	1.22142	1.19836	1.27371	1.24755	1.18586	1.27246	1.2934	1.22952	1.24034	1.23445	1.24366	1.21601	1.0397	1.20396	1.21345	1.17023	1.21887	1.14657	1.28615	1.18583	1.2193	1.20591	1.19169	1.12279	1.1566	1.21178	1.17064	1.21296	1.19873	1.1542	1.13428	1.19297		medial septum	1.23806	0.0313249	1.2656
medulla	28.2006	27.7482	29.314	29.5293	26.5849	29.0456	30.174	29.6068	28.7255	28.5448	28.2805	28.5127	26.241	27.5161	28.8709	26.3512	26.9798	27.7898	27.7917	27.3498	25.9466	28.1821	29.1987	26.0525	22.9236	28.3431	28.0526	24.9911	26.944	27.1664	29.2901	26.6953	26.8817	27.1359	24.9806	22.3967	25.4306	25.9884	24.7086	27.2009	26.3939	24.739	24.0973	25.2768		medulla	27.3558	1.0811	28.6889
midbrain	13.9979	14.7305	13.6242	14.5151	13.1965	14.335	13.8263	13.974	13.7965	13.5536	13.8224	14.4531	12.6172	12.6562	13.5107	14.4086	13.6508	14.3526	13.397	13.9606	13.4719	13.7472	13.795	13.0024	11.5134	12.6389	12.7953	12.197	12.7569	13.2049	13.4368	13.664	13.3843	12.8838	11.6127	10.8905	11.4742	11.5069	11.2152	12.2537	11.9672	11.2003	11.2212	11.5361		midbrain	13.5475	0.576731	13.9854
nucleus accumbens	4.19466	4.37154	4.08257	4.34532	4.07091	4.30724	4.23381	4.14141	4.1072	4.13642	4.14407	4.37455	3.8105	3.80483	3.99045	4.28502	4.17612	4.19642	4.05003	4.18898	4.06138	3.99155	4.2835	4.00136	3.22005	3.74918	3.82491	3.68588	3.84661	4.0832	4.09893	4.29669	4.24219	4.05494	4.07092	3.55131	3.74346	4.07153	3.826	3.99577	4.07625	3.83799	3.74885	3.88661		nucleus accumbens	4.07001	0.161959	4.20914
olfactory bulbs	26.1967	25.7813	25.4846	25.8862	24.8507	26.1471	25.9365	25.4916	25.8259	25.9745	26.6051	26.9257	25.5226	24.8413	26.198	25.9967	25.1008	25.9696	26.0342	26.036	27.0642	25.1138	26.4698	24.9951	21.4393	23.9045	24.6004	22.2111	23.8793	24.4755	26.99	25.2185	24.7641	25.327	24.4529	22.0566	24.5128	25.1603	25.398	25.9468	25.3574	24.1668	23.8345	24.0382		olfactory bulbs	25.7785	0.672948	25.9255
olfactory tubercle	3.33596	3.37033	4.05466	3.20473	3.77598	3.4906	3.38707	3.5018	3.46815	3.32958	3.4715	3.45942	3.49616	3.44718	3.69348	3.26113	3.18857	3.3203	3.2976	3.22943	3.30334	3.09521	3.63014	3.40056	2.76229	3.47666	3.50309	3.18413	3.25397	3.31484	3.53914	3.34744	3.40491	3.52797	3.16602	2.88469	3.56156	3.36311	3.30165	3.41266	3.14001	3.0216	3.18525	3.60111		olfactory tubercle	3.36359	0.177565	3.48748
optic tract	1.70678	1.75467	1.7912	1.66423	1.71981	1.65655	1.6794	1.7046	1.64475	1.65181	1.70201	1.70785	1.58338	1.58028	1.6802	1.64608	1.57466	1.64863	1.65838	1.62692	1.57343	1.5868	1.6261	1.65956	1.33406	1.61448	1.60312	1.48879	1.5474	1.53132	1.70422	1.59474	1.57779	1.60534	1.47697	1.35887	1.47423	1.51999	1.43066	1.52113	1.56007	1.4619	1.40129	1.46133		optic tract	1.62037	0.0387182	1.69864
periaqueductal grey	3.98928	3.96773	3.701	3.84151	3.66419	4.01155	3.81566	3.90029	3.88396	3.89203	3.8177	4.08566	3.53171	3.54619	3.72886	3.99769	3.82527	3.93963	3.69952	3.94921	3.87796	3.94973	3.80926	3.48874	3.39399	3.48803	3.57729	3.44718	3.56626	3.61919	3.70242	3.90396	3.61129	3.43737	3.2137	2.90583	3.18582	3.03951	3.19625	3.53136	3.20821	2.93192	3.186	3.32901		periaqueductal grey	3.77865	0.179147	3.88088
pons	17.8608	17.9399	17.9501	18.0724	16.8734	17.7769	17.7176	17.7188	17.3047	17.4517	17.5563	18.1781	16.817	17.3927	17.9701	16.6544	16.1655	17.5	17.151	16.4882	16.3678	17.0609	17.6998	16.8097	14.7358	17.4393	17.4714	15.9837	16.6809	16.1091	17.9594	16.1594	16.7075	16.9565	15.2069	14.6837	15.0066	14.9456	14.5864	16.2532	15.6845	14.4757	14.2322	15.534		pons	17.0064	0.556623	17.7001
pontine nucleus	0.754003	0.746459	0.81594	0.729816	0.714891	0.684248	0.73161	0.674121	0.707159	0.704823	0.711912	0.742718	0.771687	0.797849	0.804611	0.669978	0.646229	0.757365	0.743639	0.60283	0.670793	0.665879	0.707791	0.764446	0.590356	0.72354	0.755766	0.683389	0.693646	0.610013	0.734449	0.638623	0.660891	0.734805	0.636136	0.612308	0.587206	0.638481	0.55719	0.607464	0.62292	0.600718	0.513913	0.59214		pontine nucleus	0.716925	0.065283	0.726475
posterior commissure	0.147323	0.135626	0.127363	0.12916	0.132946	0.138318	0.134914	0.132069	0.134157	0.138469	0.13355	0.14055	0.122435	0.124479	0.135937	0.137232	0.126742	0.140019	0.13034	0.137403	0.133348	0.134068	0.129694	0.11886	0.113291	0.126128	0.12634	0.115868	0.123267	0.12531	0.132155	0.134126	0.120395	0.11819	0.106289	0.10618	0.109389	0.109647	0.107911	0.113173	0.109555	0.113258	0.109121	0.107474		posterior commissure	0.13088	0.00663214	0.13537
pre-para subiculum	2.05445	2.1077	2.03208	1.98171	1.97582	2.04259	1.93046	2.05206	2.0422	1.97867	2.00444	2.01808	1.92894	2.01731	2.11222	2.18272	2.05708	2.03064	1.96937	2.01235	2.00457	2.00298	2.03445	2.01832	1.78121	1.95037	2.01189	1.92621	2.0425	1.89452	2.14904	2.07454	1.98321	2.05618	1.77238	1.66491	1.78633	1.78645	1.73905	1.78506	1.8381	1.7764	1.67711	1.73707		pre-para subiculum	2.03091	0.0651586	2.01835
stratum granulosum of hippocampus	0.947197	1.0145	0.929933	0.939554	0.971267	0.905901	0.958511	0.947518	0.943625	0.92707	0.965712	0.960373	0.834909	0.907482	0.942171	0.934655	0.920092	0.932983	0.904254	0.926481	0.913924	0.909451	0.923092	0.889653	0.807183	0.886389	0.892159	0.849954	0.879663	0.849626	0.94428	0.936774	0.930062	0.886727	0.891608	0.791366	0.894414	0.95757	0.91304	0.914379	0.970579	0.947684	0.872808	0.831108		stratum granulosum of hippocampus	0.911595	0.0282733	0.95093
stria medullaris	0.728371	0.756257	0.664988	0.687743	0.705759	0.705167	0.688837	0.674251	0.698423	0.709511	0.711164	0.725131	0.652964	0.642004	0.69916	0.714299	0.681222	0.739897	0.676478	0.70653	0.677374	0.667561	0.67818	0.651912	0.587235	0.675113	0.670094	0.637545	0.655978	0.665379	0.698784	0.700649	0.649139	0.646243	0.621383	0.575573	0.575595	0.612076	0.603237	0.644251	0.647811	0.652843	0.594941	0.592327		stria medullaris	0.682298	0.0284669	0.704634
stria terminalis	0.97483	0.974024	0.922904	0.905554	0.941779	0.910768	0.910842	0.901149	0.946161	0.967917	0.938282	0.951175	0.890302	0.894439	0.915232	0.950262	0.940788	0.915517	0.901058	0.924787	0.915772	0.87894	0.865182	0.897557	0.75147	0.891871	0.918025	0.843435	0.869949	0.829279	0.913362	0.906603	0.814605	0.865896	0.814539	0.778609	0.832856	0.837274	0.852141	0.845226	0.848612	0.832155	0.806913	0.783831		stria terminalis	0.907486	0.0245714	0.937115
striatum	20.9864	21.2037	19.5579	20.2531	20.5601	20.0086	19.9404	19.8075	20.0456	20.4835	20.0382	20.8967	18.9423	19.3079	20.1152	21.5403	21.2121	20.1108	18.9506	19.675	19.8023	20.0152	19.6228	19.7044	16.9675	19.6264	19.4972	18.7003	19.0145	18.6909	19.8494	20.3069	19.1633	18.8852	18.1527	17.2735	18.0558	18.9061	17.8542	18.4738	18.6737	18.8183	18.0781	17.8402		striatum	19.9166	0.789552	20.3151
subependymale zone / rhinocele	0.0609656	0.0597171	0.0583607	0.0592825	0.0604516	0.0607188	0.0598546	0.0595543	0.0633913	0.0638262	0.0610112	0.061971	0.0582971	0.0573985	0.0609299	0.0641731	0.0586764	0.061002	0.0631754	0.0608325	0.0633738	0.0593567	0.061665	0.059796	0.0505287	0.0562797	0.057229	0.0541292	0.0577144	0.0585087	0.0634669	0.0601264	0.0594615	0.059287	0.0573107	0.0545453	0.0578044	0.0585677	0.0590895	0.0604669	0.0580115	0.0565318	0.0577033	0.055253		subependymale zone / rhinocele	0.060723	0.00212809	0.0607587
superior olivary complex	0.830843	0.859127	0.923756	0.837676	0.856246	0.881489	0.874768	0.8439	0.846678	0.811001	0.848476	0.822926	0.827484	0.811782	0.8643	0.769083	0.746008	0.860591	0.868668	0.761015	0.801794	0.75772	0.848808	0.884894	0.665611	0.831961	0.820168	0.780061	0.823122	0.795928	0.913376	0.809047	0.803796	0.906295	0.777836	0.68419	0.767007	0.765203	0.729141	0.842126	0.803841	0.71235	0.71869	0.762593		superior olivary complex	0.816846	0.0493418	0.853074
thalamus	18.4342	18.8767	16.8877	17.6967	16.8376	17.6604	17.0915	17.1375	17.2841	17.6597	17.1596	18.2626	16.1265	16.2637	17.4079	18.6579	17.674	18.3941	16.6641	17.4206	17.0235	17.5674	16.8683	16.193	15.4327	16.7513	16.8968	16.2104	16.7289	16.7678	16.7212	17.7722	16.8378	16.2815	16.3927	14.8592	15.5989	16.11	15.3008	16.5432	16.5884	16.1283	15.0372	15.125		thalamus	17.1884	0.824224	17.5824
third ventricle	1.21355	1.23848	1.19138	1.14563	1.27961	1.18996	1.13361	1.15149	1.14917	1.192	1.20468	1.17732	1.13871	1.16153	1.19911	1.18901	1.16053	1.21359	1.1907	1.18456	1.16041	1.12601	1.1943	1.20588	1.01887	1.25405	1.20088	1.10176	1.1348	1.16191	1.28647	1.15735	1.1938	1.16244	1.10233	1.02059	0.993993	1.11048	1.09518	1.10415	1.12676	1.13373	1.08369	1.05432		third ventricle	1.17703	0.0273066	1.18891
ventral tegmental decussation	0.133455	0.138138	0.131185	0.148534	0.120894	0.140818	0.137709	0.132542	0.132599	0.124612	0.137978	0.138169	0.117672	0.120062	0.13312	0.141962	0.141081	0.14558	0.128434	0.134045	0.121959	0.136285	0.132467	0.124973	0.108799	0.122448	0.132204	0.112762	0.123823	0.142554	0.129486	0.14285	0.145325	0.125916	0.116853	0.118319	0.123027	0.113274	0.111803	0.117938	0.121515	0.107622	0.114498	0.115704		ventral tegmental decussation	0.13147	0.00903264	0.134719
lobules 1-2: lingula and central lobule (ventral)	1.47229	1.63494	1.68818	1.59942	1.32592	1.58425	1.42275	1.53666	1.57455	1.38913	1.44624	1.55743	1.45036	1.3575	1.43151	1.62075	1.75287	1.47898	1.53427	1.54515	1.46947	1.40665	1.58228	1.49358	1.41382	1.42441	1.32056	1.36108	1.4893	1.40243	1.43536	1.59035	1.40544	1.2587	1.17509	1.08959	1.12718	1.11956	1.11896	1.17282	1.23276	1.13231	1.20949	1.12116		lobules 1-2: lingula and central lobule (ventral)	1.51028	0.106527	1.51931
lobule 3: central lobule (dorsal)	2.12049	2.05654	1.91749	2.18963	1.89723	1.9296	1.95355	1.99475	2.07202	1.95192	2.08483	2.07962	1.77828	1.95339	2.11873	2.2272	2.31689	2.14663	1.69854	1.95406	2.11468	2.1648	1.96566	1.87312	1.89141	1.66251	1.74342	1.74637	2.05962	1.90392	2.02538	2.08841	1.96273	1.8024	1.47976	1.39176	1.47798	1.39951	1.39497	1.45663	1.50662	1.40705	1.49467	1.46779		lobule 3: central lobule (dorsal)	2.026	0.186213	2.02064
lobules 4-5: culmen (ventral and dorsal)	3.99634	4.25347	4.0149	4.201	4.41049	4.07745	4.13168	4.13453	3.86912	4.14112	4.06395	4.19912	3.94028	3.95259	4.07099	3.99157	4.12419	3.93732	3.641	3.90223	3.92319	4.03734	3.89682	3.78502	3.34073	3.62044	3.71587	3.56784	3.80886	3.86393	3.90905	3.80816	3.65021	3.59395	3.10762	2.93376	2.98191	2.87415	2.72845	2.79862	2.95666	2.90549	3.21439	2.82723		lobules 4-5: culmen (ventral and dorsal)	3.93355	0.127877	4.12443
lobule 6: declive	2.78557	2.92634	2.91931	2.66202	2.91999	2.7396	2.63222	2.88927	2.67401	3.05263	2.73209	2.75211	2.83738	2.84164	2.7088	2.55593	2.47413	2.76563	2.58942	2.54693	2.59585	2.5923	2.69258	2.59193	2.05245	2.56025	2.64538	2.51766	2.42765	2.39287	2.42525	2.49211	2.20669	2.2953	2.05324	1.89174	1.98098	1.91769	1.82244	1.86665	1.96439	2.06567	2.02548	1.80279		lobule 6: declive	2.64938	0.118391	2.8071
lobule 7: tuber (or folium)	1.11806	1.15926	1.21774	1.06121	1.17853	1.1214	1.05501	1.20393	1.08489	1.14253	1.17839	1.03069	1.29856	1.21504	1.17993	1.02702	0.966519	1.19758	1.07033	0.958016	1.04463	1.00375	1.06654	1.13027	0.76441	1.01703	1.10467	1.02809	0.942763	0.920817	0.983584	0.974047	0.812429	0.951291	0.73087	0.656072	0.728077	0.636528	0.662311	0.650703	0.792395	0.820405	0.6402	0.692996		lobule 7: tuber (or folium)	1.09652	0.107439	1.1293
lobule 8: pyramis	1.60809	1.7097	1.68452	1.57508	1.79724	1.68741	1.62027	1.69871	1.63154	1.65395	1.67787	1.65997	1.75782	1.6726	1.64757	1.57932	1.48593	1.67714	1.59415	1.42711	1.5917	1.42288	1.57399	1.64887	1.28307	1.47616	1.51943	1.50247	1.52738	1.39227	1.54721	1.55432	1.33317	1.41177	1.02277	0.941913	0.998015	0.944631	0.971242	0.928553	1.10807	1.12416	0.912209	0.862019		lobule 8: pyramis	1.58992	0.102266	1.66703
lobule 9: uvula	2.83139	2.91859	2.8014	2.66524	2.90963	3.09314	2.94362	2.83913	2.92875	2.79729	2.8927	2.76478	2.77844	2.72502	2.6527	2.79124	2.75232	2.63815	2.66779	2.63387	2.76069	2.5089	2.72674	2.87914	2.3037	2.43003	2.44965	2.45131	2.52581	2.42108	2.58386	2.71992	2.51658	2.57623	1.79249	1.65704	1.72836	1.78838	1.78003	1.82797	1.97218	1.97389	1.70902	1.59036		lobule 9: uvula	2.70958	0.0959247	2.86547
lobule 10: nodulus	1.21329	1.21848	1.33044	1.1382	1.21686	1.27005	1.23648	1.32186	1.30485	1.17335	1.30267	1.22086	1.27577	1.37429	1.29851	1.19029	1.2725	1.16074	1.24046	1.1804	1.3165	1.26424	1.30971	1.24217	1.07772	1.32732	1.29947	1.13227	1.20569	1.16501	1.34706	1.20513	1.24521	1.30049	0.815074	0.788984	0.812738	0.821496	0.838497	0.847804	0.865177	0.879233	0.804564	0.77585		lobule 10: nodulus	1.26046	0.0620683	1.24561
anterior lobule (lobules 4-5)	1.6287	1.67085	1.59734	1.71466	1.63604	1.70798	1.52824	1.67726	1.63767	1.52892	1.60368	1.67082	1.54876	1.56162	1.75793	1.69746	1.65951	1.74458	1.56323	1.67481	1.56816	1.6704	1.65126	1.63343	1.51405	1.65589	1.58254	1.62121	1.77376	1.65975	1.8956	1.75239	1.62872	1.73044	1.25062	1.19146	1.18552	1.22583	1.16051	1.19471	1.31268	1.18784	1.21514	1.2353		anterior lobule (lobules 4-5)	1.64426	0.0714383	1.63351
simple lobule (lobule 6)	4.69466	4.65925	4.78451	4.5497	4.71882	4.64255	4.37195	4.68659	4.54203	4.30555	4.35177	4.58372	4.6106	4.58104	4.78941	4.64915	4.64081	4.59398	4.41467	4.51525	4.32055	4.44133	4.54505	4.46351	3.8259	4.58045	4.5044	4.26861	4.44179	4.32039	4.61462	4.33567	4.10306	4.30958	3.33219	3.23394	3.26743	3.41189	3.17093	3.33707	3.395	3.31885	3.32497	3.25518		simple lobule (lobule 6)	4.54711	0.125535	4.57426
crus 1: ansiform lobule (lobule 6)	4.47283	4.49253	4.67739	4.43127	4.60148	4.4867	4.09227	4.48901	4.40591	4.22501	4.20799	4.33592	4.38557	4.46285	4.46371	4.26624	4.25284	4.38367	4.12038	3.94654	4.13907	4.12485	4.3106	4.22775	3.43329	4.22428	4.166	3.87135	4.10792	4.13883	4.25965	4.12716	3.91894	4.06028	3.00505	2.96968	3.02241	3.23063	3.06141	3.17606	3.11515	3.08963	2.965	2.97097		crus 1: ansiform lobule (lobule 6)	4.25701	0.15607	4.40986
crus 2: ansiform lobule (lobule 7)	4.08981	4.01295	4.41122	4.16929	4.21104	4.18559	3.72283	3.99692	3.99183	3.95091	3.9535	3.99098	4.1581	4.29279	4.31847	3.93027	3.981	4.11683	3.85296	3.70773	3.87607	3.99802	4.01901	4.08014	3.04602	3.69549	3.663	3.45784	3.55552	3.73076	3.80467	3.66955	3.4803	3.59948	2.7011	2.55064	2.71107	2.87735	2.84741	2.69552	2.78713	2.90776	2.55796	2.48887		crus 2: ansiform lobule (lobule 7)	4.02762	0.178645	4.05724
paramedian lobule (lobule 7)	3.93939	4.04835	4.22863	3.91495	3.98187	3.93018	3.77098	4.00351	3.79294	3.83059	4.11755	4.05981	4.05736	4.36644	4.15839	4.08148	3.95202	4.03815	3.9858	3.66278	3.91909	3.66074	3.96394	3.97342	2.95428	3.44309	3.49775	3.21222	3.38901	3.42219	3.6113	3.47969	3.29425	3.47524	2.60813	2.45166	2.58416	2.63714	2.5716	2.45278	2.75354	2.73628	2.37933	2.32414		paramedian lobule (lobule 7)	3.98497	0.192567	3.96823
copula: pyramis (lobule 8)	2.32977	2.57295	2.50836	2.41321	2.50242	2.51573	2.45173	2.52076	2.41874	2.32252	2.55836	2.60083	2.50393	2.65501	2.44073	2.54418	2.41136	2.5348	2.51595	2.27122	2.51406	2.30954	2.54614	2.41442	1.93847	2.25409	2.23804	2.03888	2.18239	2.15913	2.40731	2.25815	2.19966	2.29445	1.65699	1.5353	1.6136	1.66722	1.62004	1.60095	1.7991	1.69203	1.56262	1.52991		copula: pyramis (lobule 8)	2.47178	0.107677	2.47628
flocculus (FL)	0.894228	0.95457	0.930528	0.931988	0.864366	0.986192	0.925637	0.888197	0.935991	0.917391	0.929748	0.936038	0.877563	0.907195	0.873108	0.986642	0.934678	0.910704	0.881337	0.928002	0.922425	0.895795	0.948181	0.907014	0.736622	0.787957	0.858888	0.7772	0.823513	0.929201	0.918055	0.89019	0.853494	0.916714	0.72373	0.653325	0.671687	0.700879	0.732485	0.80521	0.765997	0.681976	0.661882	0.713248		flocculus (FL)	0.914387	0.0325326	0.924573
paraflocculus (PFL)	3.96854	3.91641	3.71946	4.03933	3.75688	4.29043	4.07578	4.28661	4.02194	3.94339	3.88391	3.79874	3.63534	3.6767	4.13297	3.40326	3.75197	3.82706	3.8805	3.52437	3.79805	3.85007	3.6082	4.29434	2.92423	3.82392	3.73746	3.37072	3.83393	3.37645	4.40173	4.08364	4.21291	4.2907	3.15883	2.73027	3.20301	3.45076	3.57322	3.45757	3.18817	3.13063	3.19236	3.00203		paraflocculus (PFL)	3.7819	0.247866	3.97512
trunk of arbor vita	4.3583	4.5094	4.41479	4.48686	4.31535	4.41415	4.3572	4.56365	4.36766	4.24651	4.31828	4.47309	4.21411	4.29097	4.34289	4.38094	4.27923	4.45014	4.2506	4.30865	4.35473	4.23631	4.39684	4.23882	3.73482	4.20602	4.11169	3.82244	4.07748	4.15452	4.29142	4.29292	4.04896	4.14955	2.98119	2.76611	2.88846	2.92984	2.83621	2.86169	3.17714	2.87157	2.90014	2.9498		trunk of arbor vita	4.31202	0.073718	4.4021
lobule 1-2 white matter	0.0789486	0.0899143	0.0963578	0.0887346	0.0676236	0.081806	0.0774238	0.0836773	0.0874028	0.0718988	0.0787524	0.0791141	0.0758493	0.0706712	0.0788429	0.0951709	0.101685	0.0822723	0.0816804	0.0875827	0.0783525	0.073727	0.0837904	0.0800808	0.0744129	0.0742668	0.0633892	0.067886	0.0771465	0.0739467	0.0688002	0.0867396	0.0699697	0.0648671	0.0607987	0.0555907	0.058422	0.0564073	0.057281	0.0597851	0.0644455	0.0592755	0.061895	0.0581785		lobule 1-2 white matter	0.0824755	0.00881313	0.0818045
lobule 3 white matter	0.265448	0.273089	0.251582	0.283837	0.251023	0.248481	0.24462	0.252192	0.274819	0.237367	0.264425	0.272998	0.22718	0.2354	0.265794	0.284976	0.294772	0.272208	0.22837	0.252412	0.264375	0.265157	0.250777	0.240732	0.240895	0.210007	0.22294	0.22862	0.253738	0.243777	0.253917	0.260807	0.251019	0.242946	0.181771	0.170096	0.18122	0.173235	0.171698	0.180526	0.190627	0.175105	0.182195	0.183862		lobule 3 white matter	0.256846	0.0216134	0.25999
trunk of lobules 1-3 white matter	0.15667	0.170308	0.168065	0.166955	0.147625	0.158017	0.151907	0.158292	0.170468	0.1447	0.155371	0.163363	0.14721	0.141254	0.151738	0.178869	0.179633	0.157743	0.147532	0.150842	0.159711	0.147021	0.151896	0.147264	0.137194	0.136517	0.129647	0.133692	0.143429	0.145049	0.14227	0.159199	0.14535	0.14443	0.110199	0.0986606	0.104292	0.102297	0.101723	0.106834	0.116326	0.10546	0.107882	0.108599		trunk of lobules 1-3 white matter	0.155059	0.0123313	0.159312
lobules 4-5 white matter	0.662241	0.729648	0.652791	0.701975	0.732864	0.687113	0.674466	0.691729	0.632429	0.706549	0.679931	0.708287	0.650652	0.640586	0.660537	0.687748	0.686588	0.688551	0.588011	0.71531	0.651669	0.644914	0.63554	0.652381	0.594256	0.595778	0.610909	0.620131	0.640618	0.632708	0.700337	0.636941	0.657716	0.630923	0.525313	0.491048	0.505074	0.479012	0.455881	0.467645	0.500931	0.493635	0.513859	0.491282		lobules 4-5 white matter	0.658541	0.0329268	0.688335
lobules 6-7 white matter	0.797913	0.847547	0.850864	0.766057	0.874781	0.782562	0.762364	0.841227	0.781569	0.855607	0.824534	0.766403	0.867958	0.825452	0.78795	0.757492	0.706507	0.801522	0.738914	0.762626	0.748423	0.711606	0.739383	0.764585	0.58936	0.777947	0.779385	0.763405	0.699088	0.668229	0.692436	0.735547	0.634131	0.664258	0.566602	0.528447	0.549642	0.526759	0.495103	0.510238	0.555939	0.582689	0.522321	0.496922		lobules 6-7 white matter	0.767701	0.0466845	0.812619
lobule 8 white matter	0.16206	0.175076	0.17872	0.16183	0.210798	0.171901	0.174923	0.186021	0.171691	0.166376	0.182122	0.171953	0.183654	0.179258	0.179349	0.155449	0.151387	0.170748	0.164106	0.14184	0.159538	0.159764	0.166807	0.167768	0.136865	0.166459	0.175457	0.150878	0.163172	0.153296	0.176613	0.160467	0.140631	0.165198	0.110252	0.100856	0.106038	0.100725	0.100098	0.0973196	0.115282	0.118471	0.0962224	0.0942733		lobule 8 white matter	0.164972	0.012329	0.176123
trunk of lobules 6-8 white matter	0.124727	0.131414	0.133528	0.122304	0.141428	0.128917	0.129952	0.13107	0.12719	0.123059	0.130601	0.121383	0.128209	0.125174	0.126231	0.122875	0.110056	0.127443	0.122881	0.119931	0.120098	0.110214	0.123158	0.123576	0.100061	0.117422	0.122948	0.110369	0.111303	0.114271	0.118711	0.120264	0.108663	0.115551	0.084201	0.078919	0.0810396	0.0744572	0.0751018	0.0716013	0.0894593	0.0846945	0.0766316	0.0794203		trunk of lobules 6-8 white matter	0.121654	0.00595092	0.128798
lobule 9 white matter	0.316605	0.342564	0.319776	0.299355	0.349066	0.349409	0.353813	0.343554	0.330788	0.307917	0.3367	0.311972	0.313605	0.322129	0.317451	0.312337	0.306057	0.311303	0.308434	0.310955	0.31198	0.29369	0.310187	0.320366	0.265788	0.29796	0.299738	0.274137	0.301042	0.274047	0.311384	0.310231	0.288693	0.300173	0.207202	0.190487	0.202093	0.199699	0.202714	0.203686	0.222781	0.227341	0.187782	0.179049		lobule 9 white matter	0.311541	0.00732757	0.330127
lobule 10 white matter	0.0905482	0.0903399	0.0938539	0.085178	0.0907285	0.0913269	0.090706	0.0985785	0.0991455	0.0846721	0.0983199	0.0928284	0.0937795	0.108495	0.0964768	0.0883103	0.0944198	0.086435	0.090801	0.0884968	0.0972547	0.0972933	0.0916567	0.085783	0.0764775	0.0911318	0.0953042	0.0777958	0.0853575	0.076038	0.0924638	0.0800726	0.0825748	0.0854444	0.058048	0.0546728	0.0566853	0.0568949	0.0604563	0.0562162	0.0616951	0.0610348	0.0554909	0.0549516		lobule 10 white matter	0.0932668	0.00628551	0.0921855
anterior lobule white matter	0.088329	0.0952834	0.0874268	0.0957696	0.0891883	0.0916592	0.0832368	0.0908241	0.0868656	0.08457	0.0885853	0.0931841	0.0856521	0.0850487	0.0926228	0.0926773	0.0904142	0.0968028	0.0831415	0.0926982	0.0829316	0.0911606	0.0876272	0.0899545	0.0869549	0.0916165	0.082154	0.0886015	0.0996753	0.0943364	0.104734	0.10053	0.0911004	0.0987535	0.0661843	0.0632815	0.0612607	0.0649345	0.060452	0.0618439	0.0709699	0.0631932	0.0645803	0.0645585		anterior lobule white matter	0.0892276	0.00434864	0.0895769
simple lobule white matter	0.44797	0.453211	0.45297	0.438163	0.449894	0.437029	0.416149	0.457157	0.428622	0.406376	0.434457	0.434196	0.432669	0.431646	0.451854	0.43307	0.432344	0.44417	0.415014	0.430181	0.412305	0.404044	0.441847	0.440902	0.367052	0.444975	0.435852	0.41227	0.43058	0.415365	0.448652	0.418895	0.40455	0.423726	0.316589	0.302307	0.303311	0.325367	0.300749	0.311555	0.321531	0.318221	0.304075	0.304626		simple lobule white matter	0.430837	0.0140304	0.438016
crus 1 white matter	0.433459	0.445596	0.454311	0.424986	0.433146	0.437045	0.411536	0.445146	0.427203	0.400484	0.425975	0.407573	0.414581	0.413623	0.418442	0.409572	0.399407	0.429843	0.401731	0.382595	0.394712	0.376954	0.418888	0.413822	0.337524	0.419684	0.403229	0.389219	0.406588	0.392328	0.404205	0.407976	0.388872	0.41123	0.284691	0.281784	0.284744	0.307453	0.28464	0.292704	0.29321	0.294506	0.273963	0.287223		crus 1 white matter	0.406181	0.0155949	0.428872
trunk of simple and crus 1 white matter	0.158795	0.16483	0.163787	0.161034	0.1666	0.15954	0.159338	0.168524	0.155838	0.155785	0.164643	0.159297	0.156619	0.161265	0.153773	0.159341	0.152544	0.166584	0.150169	0.158793	0.159376	0.14847	0.152466	0.153403	0.127433	0.145497	0.145662	0.143868	0.144381	0.136717	0.141517	0.141849	0.131539	0.142403	0.112368	0.107084	0.107446	0.116802	0.105956	0.106505	0.112934	0.11715	0.106645	0.10459		trunk of simple and crus 1 white matter	0.156067	0.00519857	0.161501
crus 2 white matter	0.321738	0.314696	0.355153	0.328628	0.344431	0.333112	0.301661	0.326178	0.317684	0.313933	0.329198	0.304542	0.325294	0.355912	0.33215	0.30166	0.306515	0.340563	0.30521	0.296479	0.306283	0.303323	0.311932	0.324467	0.234017	0.286618	0.272034	0.262045	0.269838	0.276301	0.282459	0.282849	0.267285	0.281182	0.209644	0.20004	0.213048	0.226551	0.213249	0.205902	0.216323	0.230246	0.192871	0.197132		crus 2 white matter	0.317482	0.018225	0.324246
paramedian lobule	0.16133	0.163451	0.1745	0.15936	0.171958	0.163876	0.159808	0.171939	0.158955	0.158094	0.172213	0.161354	0.173409	0.187371	0.172546	0.157295	0.161259	0.168534	0.164826	0.150537	0.156597	0.157809	0.164502	0.168867	0.116885	0.151197	0.143478	0.128812	0.133868	0.135789	0.147399	0.136466	0.132732	0.142558	0.106132	0.0985923	0.106493	0.108152	0.0996006	0.0975703	0.111154	0.11066	0.0940739	0.0961315		paramedian lobule	0.165296	0.00981489	0.164736
trunk of crus 2 and paramedian white matter	0.366488	0.383452	0.3944	0.374272	0.389826	0.365329	0.368661	0.392804	0.368213	0.353159	0.38394	0.377787	0.374108	0.397324	0.377167	0.373493	0.364732	0.379906	0.364033	0.34901	0.360856	0.354188	0.380506	0.355546	0.271742	0.336705	0.322867	0.289608	0.310449	0.30741	0.331647	0.312804	0.293689	0.321493	0.242629	0.230548	0.245358	0.257732	0.231036	0.236209	0.252842	0.255729	0.227213	0.234592		trunk of crus 2 and paramedian white matter	0.369239	0.0137349	0.376528
copula white matter	0.0740829	0.0806884	0.0786903	0.0752167	0.0859089	0.0810846	0.0783793	0.0812928	0.0781852	0.0728008	0.0810803	0.0798927	0.077256	0.0809784	0.0801612	0.0763653	0.0757766	0.080562	0.082882	0.0687226	0.0770784	0.0746614	0.0773791	0.0776123	0.0679258	0.0818572	0.0756669	0.0698853	0.0740514	0.0704824	0.0784357	0.0761334	0.0744884	0.0752205	0.0522356	0.0462194	0.0527529	0.0505696	0.051395	0.0506046	0.0579239	0.0570944	0.0494708	0.0471432		copula white matter	0.0774529	0.00365713	0.0789419
paraflocculus white matter	0.308725	0.330719	0.317635	0.320406	0.306269	0.331564	0.330669	0.326528	0.318321	0.328575	0.316975	0.311345	0.303425	0.304067	0.327566	0.293318	0.313281	0.324917	0.304777	0.305408	0.31423	0.307936	0.309026	0.333967	0.251789	0.313567	0.296503	0.280183	0.304366	0.275085	0.357396	0.326491	0.347027	0.353211	0.274194	0.232382	0.281867	0.286965	0.312764	0.299363	0.264163	0.266557	0.275412	0.262748		paraflocculus white matter	0.311827	0.0116945	0.320644
flocculus white matter	0.0619056	0.0681276	0.0648144	0.0633492	0.0595758	0.0669447	0.0656068	0.0618834	0.064498	0.0643396	0.0633693	0.0659127	0.0623603	0.0632393	0.0603931	0.072484	0.0660497	0.0651517	0.0620579	0.0652648	0.065028	0.0633762	0.0685721	0.0625144	0.0537491	0.0537761	0.0585034	0.0541883	0.0578678	0.0675322	0.0621237	0.0598364	0.0576955	0.0628337	0.0458921	0.0436382	0.0442323	0.0477705	0.0477757	0.0529015	0.0518627	0.0440005	0.0438185	0.0470177		flocculus white matter	0.0647076	0.00327111	0.0641939
dentate nucleus	0.334187	0.344532	0.342182	0.349076	0.322814	0.337091	0.323691	0.348031	0.332496	0.309985	0.334854	0.347004	0.330709	0.332692	0.334962	0.340067	0.340157	0.350191	0.340471	0.337187	0.347228	0.330684	0.33935	0.326147	0.293953	0.324575	0.320851	0.301021	0.308306	0.321951	0.328812	0.32361	0.318451	0.322323	0.214694	0.204523	0.217613	0.223003	0.213519	0.214275	0.229291	0.206873	0.207366	0.223888		dentate nucleus	0.337487	0.00695912	0.335495
nucleus interpositus	0.423429	0.430817	0.424604	0.43442	0.401134	0.429378	0.430132	0.447659	0.422407	0.414153	0.420152	0.440555	0.406453	0.403846	0.416688	0.426648	0.424254	0.42795	0.41334	0.429554	0.442342	0.412505	0.431694	0.405824	0.369124	0.403014	0.411089	0.380455	0.405108	0.41682	0.412589	0.431654	0.4006	0.401158	0.264173	0.244633	0.25399	0.260245	0.252589	0.256005	0.284247	0.251257	0.260745	0.258422		nucleus interpositus	0.420091	0.0120963	0.42657
fastigial nucleus	0.45118	0.461621	0.460076	0.474215	0.438018	0.463092	0.462112	0.455901	0.460161	0.451106	0.453609	0.472643	0.433461	0.42812	0.434043	0.474063	0.463348	0.447364	0.438764	0.468751	0.475606	0.452703	0.46409	0.433956	0.385203	0.406126	0.407681	0.373129	0.4069	0.421236	0.412422	0.448074	0.405084	0.392377	0.287569	0.264366	0.264371	0.262526	0.252735	0.247115	0.302476	0.268697	0.282848	0.282662		fastigial nucleus	0.451189	0.0174535	0.458644
Cingulate cortex: area 24a	1.77469	1.7627	1.72914	1.78987	1.74134	1.70309	1.6902	1.62235	1.6685	1.78908	1.81106	1.85224	1.78735	1.64756	1.75265	1.92735	1.82408	1.82238	1.73772	1.76472	1.74107	1.76569	1.86884	1.75704	1.59118	1.59678	1.67781	1.74897	1.87755	1.83304	1.84217	1.77571	1.80739	1.80473	1.78687	1.56556	1.65737	1.73028	1.61455	1.73613	1.79345	1.65592	1.74262	1.63732		Cingulate cortex: area 24a	1.78304	0.071251	1.74452
Cingulate cortex: area 24a'	0.875128	0.860209	0.865679	0.840032	0.856581	0.841426	0.805801	0.823722	0.830167	0.871735	0.885015	0.876813	0.904541	0.877055	0.911514	0.934008	0.845659	0.907259	0.843294	0.83891	0.867826	0.871062	0.895413	0.8719	0.862877	0.84747	0.833656	0.901773	0.945677	0.891273	0.940394	0.847855	0.845686	0.873284	0.894261	0.804872	0.8859	0.832181	0.826447	0.894671	0.903343	0.787564	0.894264	0.854439		Cingulate cortex: area 24a'	0.880703	0.0301577	0.852692
Cingulate cortex: area 24b	1.63541	1.50859	1.53219	1.48453	1.542	1.421	1.4475	1.41975	1.53567	1.53306	1.54465	1.6092	1.56216	1.47537	1.60321	1.70681	1.58186	1.55063	1.47385	1.46242	1.5133	1.6087	1.53152	1.46047	1.56899	1.47517	1.49341	1.62545	1.65299	1.43924	1.58614	1.50065	1.39326	1.47192	1.57352	1.47914	1.56842	1.508	1.4591	1.5105	1.51096	1.47569	1.52522	1.46643		Cingulate cortex: area 24b	1.54419	0.0740817	1.5178
Cingulate cortex: area 24b'	0.713934	0.689058	0.716105	0.672735	0.693072	0.665685	0.650127	0.673942	0.678437	0.705444	0.695853	0.6923	0.714826	0.710112	0.721379	0.759127	0.702791	0.717315	0.652106	0.678606	0.689942	0.7118	0.687753	0.653186	0.679362	0.692267	0.672011	0.693933	0.715254	0.656999	0.728973	0.687968	0.636649	0.66518	0.688301	0.66057	0.709951	0.66869	0.646214	0.687833	0.696399	0.63063	0.67268	0.667345		Cingulate cortex: area 24b'	0.699912	0.0300244	0.687224
Cingulate cortex: area 25	0.465406	0.492027	0.452225	0.466668	0.455937	0.460251	0.445673	0.445995	0.458027	0.451702	0.464222	0.476074	0.446537	0.433297	0.459292	0.512628	0.476305	0.487737	0.453601	0.46777	0.461871	0.452322	0.479495	0.442675	0.366899	0.42404	0.418534	0.426052	0.44496	0.447949	0.46794	0.466478	0.458312	0.450348	0.444258	0.399491	0.417749	0.468939	0.421008	0.460613	0.464611	0.435579	0.419593	0.401266		Cingulate cortex: area 25	0.464461	0.0219604	0.461184
Cingulate cortex: area 29a	0.803975	0.753154	0.805551	0.749602	0.76972	0.812304	0.743099	0.761713	0.748478	0.69326	0.796338	0.781299	0.730936	0.771151	0.830693	0.774079	0.768129	0.808912	0.754177	0.762185	0.74902	0.76716	0.789114	0.758515	0.712304	0.767571	0.718588	0.767474	0.814825	0.775077	0.823777	0.750359	0.75543	0.780677	0.727363	0.613411	0.692476	0.686278	0.652079	0.693975	0.697322	0.621421	0.723438	0.741356		Cingulate cortex: area 29a	0.772006	0.02689	0.768208
Cingulate cortex: area 29b	0.404498	0.403661	0.407757	0.383028	0.381039	0.387431	0.38443	0.40107	0.382129	0.398384	0.384498	0.399882	0.374993	0.399663	0.418736	0.419722	0.408319	0.406667	0.368955	0.408008	0.386172	0.387933	0.386906	0.375305	0.341682	0.381078	0.395284	0.376122	0.398511	0.381299	0.400228	0.39921	0.377924	0.386752	0.341531	0.327054	0.334098	0.34945	0.335342	0.348978	0.348499	0.345901	0.36252	0.339471		Cingulate cortex: area 29b	0.395115	0.0174221	0.39315
Cingulate cortex: area 29c	1.70388	1.65629	1.77589	1.65367	1.68471	1.67756	1.57713	1.65402	1.63314	1.59345	1.75892	1.74052	1.78063	1.75222	1.86094	1.75811	1.72175	1.7718	1.60517	1.71375	1.70483	1.72484	1.6701	1.61539	1.69774	1.72377	1.64642	1.73487	1.77373	1.66557	1.84187	1.71064	1.62649	1.61892	1.73883	1.58097	1.70103	1.72147	1.62122	1.73659	1.76002	1.57494	1.74971	1.69687		Cingulate cortex: area 29c	1.72329	0.0710314	1.67576
Cingulate cortex: area 30	2.65816	2.68449	2.86021	2.50922	2.56905	2.54459	2.55576	2.64468	2.55321	2.62276	2.60145	2.58979	2.70276	2.71526	2.7545	2.73793	2.71228	2.71047	2.43944	2.61721	2.52902	2.51499	2.59652	2.55061	2.33484	2.56048	2.66285	2.52855	2.65044	2.56769	2.66416	2.69993	2.46292	2.56889	2.40682	2.34531	2.40636	2.46385	2.42382	2.53862	2.42476	2.41145	2.49774	2.36295		Cingulate cortex: area 30	2.63175	0.104554	2.61611
Cingulate cortex: area 32	2.41099	2.39029	2.27305	2.39112	2.34453	2.20442	2.2369	2.21484	2.20197	2.18739	2.33754	2.42799	2.37431	2.29421	2.41976	2.62487	2.50524	2.41906	2.26681	2.32572	2.23454	2.39714	2.42362	2.25057	2.21134	2.3384	2.23986	2.39259	2.42136	2.31597	2.35414	2.31524	2.26508	2.26709	2.33355	2.1908	2.24032	2.29772	2.14997	2.21915	2.3043	2.33215	2.17556	2.04473		Cingulate cortex: area 32	2.37799	0.113602	2.30175
Amygdalopiriform transition area	1.10908	1.10005	1.17404	1.01029	1.10805	1.12811	1.07716	1.18242	1.08414	1.04458	1.10273	1.06188	0.993664	1.11033	1.14317	1.09041	1.0624	1.14311	1.04805	1.06776	1.00462	0.959438	1.10942	1.11295	0.853323	1.07543	0.995799	1.00918	1.02224	1.03796	1.13666	1.08234	1.09071	1.15289	0.932446	0.84499	0.923148	1.00266	0.989042	1.07974	0.942584	0.885171	0.859236	0.969564		Amygdalopiriform transition area	1.07044	0.0595501	1.09854
Primary auditory cortex	1.44544	1.39197	1.42217	1.29663	1.40935	1.34847	1.35147	1.31516	1.40439	1.36011	1.33159	1.36727	1.31821	1.3572	1.4053	1.44749	1.46039	1.37152	1.27931	1.36267	1.33811	1.29228	1.30221	1.36331	1.19702	1.35882	1.34728	1.20983	1.34359	1.33843	1.37774	1.38653	1.26796	1.33646	1.25645	1.19166	1.28386	1.35543	1.26955	1.31118	1.37987	1.2749	1.22561	1.18265		Primary auditory cortex	1.35817	0.0576552	1.37034
Secondary auditory cortex: dorsal area	1.4829	1.43878	1.49133	1.34048	1.43491	1.37649	1.38581	1.32596	1.4577	1.42993	1.37194	1.42877	1.34861	1.40201	1.45589	1.46595	1.483	1.39006	1.33056	1.41399	1.36222	1.34686	1.33706	1.40431	1.24913	1.38779	1.3899	1.28386	1.40241	1.38662	1.37513	1.46129	1.28594	1.39112	1.32307	1.20956	1.33687	1.37514	1.34149	1.35355	1.44022	1.29863	1.29796	1.23125		Secondary auditory cortex: dorsal area	1.39504	0.0522756	1.41375
Secondary auditory cortex: ventral area	1.85027	1.82245	1.80533	1.74999	1.83405	1.79399	1.75214	1.74039	1.75527	1.7652	1.68877	1.76012	1.72645	1.76087	1.77815	1.88284	1.92667	1.79538	1.70602	1.77388	1.767	1.6676	1.72851	1.79544	1.4924	1.74761	1.74906	1.56931	1.75825	1.71229	1.85556	1.80551	1.68577	1.75363	1.64716	1.54188	1.64499	1.70101	1.61689	1.69937	1.72902	1.60834	1.58798	1.53943		Secondary auditory cortex: ventral area	1.77573	0.0716978	1.7765
Caudomedial entorhinal cortex	5.66542	5.61145	5.80338	5.43302	5.67907	5.5619	5.41171	5.74239	5.50973	5.67338	5.55421	5.39947	5.46421	5.63488	5.85637	5.58448	5.4896	5.72871	5.55277	5.2867	5.41307	5.2405	5.50568	5.73203	4.72061	5.57712	5.40192	5.02315	5.32724	5.30077	5.93166	5.48288	5.48241	5.521	5.01098	4.79961	5.21319	5.1122	5.09617	5.2902	5.22734	4.92631	4.71384	5.08877		Caudomedial entorhinal cortex	5.54075	0.181696	5.5871
Cingulum	0.854376	0.877373	0.830989	0.855753	0.841552	0.868447	0.825591	0.828232	0.8302	0.82948	0.875462	0.879431	0.815881	0.812327	0.853207	0.921576	0.891234	0.899904	0.814338	0.868993	0.84575	0.846404	0.86046	0.819085	0.744736	0.819661	0.796422	0.78207	0.83069	0.873837	0.863785	0.893348	0.806986	0.863569	0.807635	0.721471	0.780371	0.803727	0.776922	0.832659	0.834152	0.78866	0.820054	0.77762		Cingulum	0.854097	0.0362249	0.849741
Claustrum	0.333408	0.345774	0.307992	0.348443	0.313326	0.340445	0.330416	0.324517	0.317495	0.331837	0.328097	0.35038	0.302216	0.302001	0.32013	0.349246	0.339898	0.342528	0.308929	0.342229	0.314153	0.331333	0.333572	0.320788	0.272387	0.315898	0.318664	0.288301	0.307201	0.34642	0.334162	0.340251	0.336761	0.323493	0.326156	0.281917	0.297098	0.327597	0.300332	0.313361	0.335081	0.314504	0.30617	0.289809		Claustrum	0.325585	0.0164837	0.331011
Cortex-amygdala transition zones	0.849922	0.90423	0.990348	0.849143	0.840557	0.965256	0.91354	0.924798	0.908901	0.828394	0.836566	0.884969	0.85906	0.806357	0.901183	0.897702	0.849845	0.897443	0.815485	0.910843	0.816247	0.807535	0.975867	0.915224	0.734845	0.87838	0.82831	0.831122	0.885877	0.948311	0.98219	0.929423	0.915578	0.961577	0.804367	0.713279	0.879528	0.811648	0.777731	0.907819	0.823454	0.780269	0.829673	0.913532		Cortex-amygdala transition zones	0.871066	0.0537161	0.891385
Claustrum: dorsal part	0.286075	0.286359	0.271148	0.266263	0.269591	0.273364	0.274021	0.281759	0.286927	0.285764	0.261755	0.281138	0.271326	0.28291	0.278608	0.2948	0.284535	0.272335	0.275658	0.27238	0.276262	0.274555	0.276577	0.27625	0.241744	0.258813	0.291412	0.260463	0.264091	0.270322	0.289705	0.27702	0.265495	0.264589	0.258263	0.256502	0.261568	0.272906	0.257891	0.271611	0.272258	0.267338	0.257732	0.254448		Claustrum: dorsal part	0.278016	0.00662707	0.277014
Dorsal nucleus of the endopiriform	1.68046	1.7098	1.62957	1.66963	1.57993	1.7048	1.63279	1.66869	1.61433	1.61976	1.58237	1.67556	1.53277	1.56762	1.58793	1.76983	1.72163	1.65944	1.57462	1.64947	1.54434	1.55544	1.66552	1.61917	1.31225	1.52574	1.60787	1.45418	1.54209	1.69508	1.65696	1.69691	1.6453	1.64893	1.55703	1.37918	1.49285	1.63142	1.48245	1.62471	1.57973	1.47411	1.52237	1.5235		Dorsal nucleus of the endopiriform	1.62065	0.0742255	1.64731
Dorsal intermediate entorhinal cortex	2.06828	2.12686	2.2094	1.99142	2.11512	2.07076	1.99447	2.18261	2.10241	2.06668	2.04467	2.01095	1.94529	2.1227	2.15743	2.1457	2.04383	2.03546	1.98205	2.00619	1.91919	1.88099	2.03643	2.13758	1.66079	2.04796	1.99731	1.84527	1.95541	2.00365	2.10329	2.06222	2.07107	2.06929	1.86756	1.71755	1.86403	1.94777	1.90025	2.01633	1.85896	1.75649	1.74047	1.92715		Dorsal intermediate entorhinal cortex	2.0344	0.0926114	2.08197
Dorsolateral entorhinal cortex	2.91043	2.83841	3.0079	2.74772	2.95722	2.69622	2.74575	2.86158	2.89764	2.80593	2.69943	2.77981	2.75912	2.99683	2.95152	3.00691	2.83706	2.8031	2.65309	2.69663	2.65601	2.61615	2.70611	2.90102	2.28304	2.79915	2.76424	2.49314	2.62427	2.66919	2.83092	2.71626	2.70516	2.66347	2.58747	2.45363	2.67038	2.69142	2.60148	2.72962	2.61422	2.52133	2.44947	2.72786		Dorsolateral entorhinal cortex	2.79863	0.139272	2.829
Dorsolateral orbital cortex	0.87716	0.905936	0.885735	0.901986	0.89087	0.947365	0.841406	0.894642	0.829186	0.852524	0.943172	0.923289	0.841322	0.885592	0.916649	0.919381	0.917156	0.904726	0.836534	0.904858	0.865459	0.855309	0.958627	0.869487	0.73454	0.891292	0.908457	0.80868	0.889039	0.913354	0.947172	0.887604	0.958909	0.901435	0.841269	0.772796	0.821571	0.848871	0.839705	0.821573	0.907325	0.857318	0.811167	0.789956		Dorsolateral orbital cortex	0.889592	0.0368416	0.891106
Dorsal tenia tecta	0.881163	0.924119	0.907131	0.909979	0.8895	0.913026	0.881459	0.901147	0.909905	0.889563	0.924926	0.930019	0.867644	0.865252	0.9141	0.94797	0.896569	0.938436	0.896309	0.89105	0.896488	0.849864	0.932268	0.89642	0.731657	0.865087	0.856077	0.827563	0.881729	0.869568	0.957543	0.899689	0.90369	0.901564	0.871584	0.78516	0.831157	0.913573	0.847078	0.905759	0.89235	0.822266	0.816634	0.842202		Dorsal tenia tecta	0.899364	0.0300186	0.905161
Ectorhinal cortex	2.69642	2.69157	2.75813	2.66261	2.69622	2.67161	2.55178	2.70154	2.63981	2.71104	2.50898	2.59638	2.59502	2.66357	2.75889	2.95319	2.82329	2.74759	2.5201	2.62772	2.46118	2.49351	2.56472	2.76403	2.1667	2.63755	2.5898	2.34505	2.48874	2.5998	2.69027	2.68792	2.58518	2.6546	2.44787	2.24947	2.47753	2.62428	2.35644	2.60716	2.61074	2.39003	2.31445	2.45464		Ectorhinal cortex	2.6644	0.148277	2.65718
Frontal cortex: area 3	0.811664	0.786757	0.789042	0.787115	0.793254	0.788952	0.744158	0.735299	0.764018	0.774613	0.774154	0.830202	0.789244	0.754788	0.820272	0.849678	0.831652	0.773345	0.770559	0.792919	0.778724	0.814491	0.811966	0.761914	0.747287	0.765107	0.784977	0.772215	0.758753	0.743604	0.798492	0.798411	0.763718	0.761586	0.778679	0.712537	0.78078	0.754052	0.734464	0.77058	0.758781	0.762507	0.770293	0.759844		Frontal cortex: area 3	0.795796	0.0297141	0.781602
Frontal association cortex	6.72739	6.72507	6.33446	6.484	6.64734	6.05201	6.38405	6.6722	6.04874	6.53602	6.28438	6.78511	6.50482	6.75183	6.91561	6.91823	6.67349	6.51512	6.04913	6.55346	6.3597	6.59463	6.14127	5.83668	5.85534	6.42081	6.30823	6.36484	6.03087	5.875	6.30185	6.40946	6.34113	5.97256	6.15554	5.99132	6.42364	6.09443	5.96119	5.8321	6.02454	6.50218	5.75037	5.67603		Frontal association cortex	6.4845	0.336019	6.4734
Intermediate nucleus of the endopiriform claustrum	0.600386	0.613463	0.653158	0.603793	0.594692	0.649891	0.589226	0.623039	0.596719	0.578349	0.58924	0.617436	0.563995	0.585604	0.58292	0.635203	0.627052	0.614058	0.573564	0.605789	0.581595	0.549866	0.650523	0.596909	0.463862	0.57264	0.579093	0.532857	0.563476	0.623776	0.590876	0.623839	0.619491	0.641839	0.560711	0.487107	0.568975	0.599782	0.552086	0.613293	0.567313	0.546656	0.56372	0.583274		Intermediate nucleus of the endopiriform claustrum	0.597257	0.0301818	0.609116
Insular region: not subdivided	7.63342	7.49395	7.28897	7.40185	7.1399	7.76105	7.086	7.26778	7.39459	7.35366	7.45424	7.57485	7.32377	7.35563	7.7794	8.01702	7.93549	7.36992	7.3664	7.63798	7.23338	7.42983	7.61104	7.48284	6.31918	7.05525	7.71491	6.95506	7.25777	7.55671	7.91769	7.69675	7.40256	7.3105	7.20959	6.7237	7.15756	7.42197	6.94321	7.60844	7.59428	7.27733	7.21004	7.20136		Insular region: not subdivided	7.54523	0.25313	7.40419
Lateral orbital cortex	3.36746	3.51781	3.32765	3.47042	3.36786	3.44299	3.31005	3.31208	3.18493	3.28941	3.43712	3.54894	3.31119	3.35366	3.53566	3.79791	3.6705	3.56071	3.26524	3.45589	3.33589	3.38499	3.55062	3.31295	2.98243	3.42428	3.34113	3.22328	3.34616	3.58001	3.51019	3.46591	3.53204	3.39866	3.46663	3.0536	3.20828	3.32332	3.18774	3.20332	3.43575	3.2839	3.22413	3.10271		Lateral orbital cortex	3.46127	0.164208	3.38139
Lateral parietal association cortex	0.227744	0.22933	0.236734	0.218022	0.221222	0.214426	0.224441	0.222642	0.219866	0.222342	0.217503	0.225132	0.23198	0.226018	0.229348	0.238715	0.232915	0.223259	0.20136	0.225023	0.214591	0.221171	0.220036	0.205216	0.203664	0.21448	0.213923	0.217321	0.221897	0.220073	0.21954	0.239006	0.206069	0.214127	0.213412	0.201734	0.218341	0.224044	0.216641	0.222087	0.214798	0.214545	0.223394	0.201041		Lateral parietal association cortex	0.222469	0.0110514	0.223284
Primary motor cortex	7.31904	6.88735	7.03253	6.8716	7.10515	6.67405	6.64742	6.65177	6.84491	7.00196	6.75943	7.15269	6.97712	6.74594	7.25337	7.5566	7.15488	6.8613	6.51466	6.85866	6.92081	7.25484	6.86513	6.5729	6.55023	6.83056	6.87483	6.92357	6.9954	6.50096	7.11712	7.06479	6.40128	6.69596	6.712	6.47462	7.08307	6.64769	6.51005	6.7502	6.49712	6.68382	6.90009	6.58815		Primary motor cortex	6.96135	0.300262	6.91232
Secondary motor cortex	6.47969	6.15481	6.24882	6.00897	6.26181	5.86592	5.89156	5.97105	6.06566	6.1362	5.99626	6.34451	6.27361	6.07856	6.46916	6.68622	6.3644	6.14245	5.75049	6.01251	5.99015	6.37155	6.1052	5.82001	5.81629	6.11432	5.91137	6.17616	6.22609	5.75391	6.25094	6.17983	5.66816	5.89682	5.98382	5.89668	6.28905	5.85478	5.7587	5.94255	5.76665	5.9968	5.99015	5.82116		Secondary motor cortex	6.17203	0.272034	6.11877
Medial entorhinal cortex	0.852541	0.893698	0.902	0.827155	0.87344	0.858023	0.83114	0.867228	0.839923	0.837728	0.828294	0.82448	0.810485	0.868345	0.882306	0.85818	0.852093	0.882684	0.844116	0.826217	0.77538	0.81026	0.877764	0.898111	0.693202	0.834892	0.811064	0.761513	0.805748	0.836478	0.876393	0.821586	0.824565	0.856121	0.776799	0.716179	0.797263	0.798781	0.77692	0.81394	0.800323	0.748026	0.722608	0.789678		Medial entorhinal cortex	0.848828	0.0368015	0.852971
Medial orbital cortex	1.78241	1.85938	1.70328	1.8447	1.76502	1.67315	1.71094	1.75884	1.64048	1.70944	1.81	1.85423	1.74581	1.8233	1.83476	1.98467	1.89358	1.8928	1.73599	1.76538	1.72297	1.76803	1.8492	1.73074	1.57153	1.82449	1.74754	1.75826	1.79793	1.83542	1.82745	1.7673	1.86885	1.7451	1.7713	1.62252	1.64762	1.77058	1.62935	1.67539	1.7527	1.773	1.6294	1.52284		Medial orbital cortex	1.81227	0.0819222	1.75932
Medial parietal association cortex	0.403175	0.402327	0.422221	0.392394	0.392488	0.376882	0.391491	0.397408	0.390469	0.390683	0.386949	0.405726	0.417286	0.404722	0.407765	0.425503	0.41564	0.40359	0.356631	0.405905	0.383041	0.398282	0.393421	0.367073	0.362914	0.380986	0.380599	0.37832	0.39113	0.389977	0.386197	0.423366	0.36799	0.380266	0.385743	0.362041	0.384655	0.393824	0.381028	0.404465	0.38553	0.3834	0.398422	0.358791		Medial parietal association cortex	0.398238	0.020418	0.396018
Piriform cortex	11.1238	11.0494	11.4172	10.7877	10.6213	11.1217	11.0047	11.0965	11.0324	10.521	10.5624	11.102	10.6279	10.4537	11.2882	11.4206	11.0722	10.805	10.6656	10.7487	10.3423	10.1838	11.2073	10.9544	8.77757	10.4775	10.8017	9.77952	10.4119	11.2309	11.1957	10.946	11.05	11.2886	10.1578	9.10847	10.5681	10.393	9.81203	10.9275	10.2347	9.8681	10.2709	10.6708		Piriform cortex	10.8142	0.386638	10.9533
Posterolateral cortical amygdaloid area	1.09175	1.18273	1.22345	1.08331	1.09485	1.2202	1.16508	1.17461	1.12522	1.06011	1.13233	1.12192	1.01563	1.01719	1.14899	1.09117	1.10672	1.18103	1.12651	1.12698	1.0102	1.04129	1.21069	1.18753	0.904126	1.0556	0.982064	1.03026	1.04335	1.1662	1.19805	1.11466	1.17104	1.23607	0.970018	0.881681	0.973782	1.03791	0.946015	1.13024	1.05119	0.905917	0.946235	1.06036		Posterolateral cortical amygdaloid area	1.10533	0.0710812	1.13963
Posteromedial cortical amygdaloid area	1.30031	1.31482	1.3713	1.19681	1.32984	1.36561	1.33415	1.3284	1.34908	1.26303	1.35529	1.29493	1.21668	1.27824	1.3759	1.28319	1.27772	1.39411	1.32245	1.30212	1.19135	1.20532	1.40836	1.39543	1.00485	1.24302	1.18533	1.1883	1.22477	1.28079	1.40153	1.29258	1.36016	1.41368	1.11296	1.00515	1.1254	1.23589	1.20876	1.27235	1.24875	1.07482	1.11413	1.20929		Posteromedial cortical amygdaloid area	1.30424	0.0767068	1.31696
Perirhinal cortex	2.54095	2.48449	2.62509	2.45782	2.56233	2.44156	2.39057	2.53316	2.48621	2.492	2.37207	2.41755	2.43292	2.56234	2.65296	2.6988	2.53996	2.52839	2.3435	2.40483	2.28893	2.31694	2.38316	2.57766	1.99367	2.46842	2.43229	2.19094	2.3044	2.37294	2.51562	2.45326	2.44166	2.44565	2.26018	2.08458	2.36136	2.42462	2.25906	2.42414	2.34376	2.19918	2.17636	2.36491		Perirhinal cortex	2.47753	0.134483	2.48365
Parietal cortex: posterior area: rostral part	0.128007	0.128098	0.130345	0.118939	0.122809	0.121123	0.126028	0.123723	0.124391	0.121703	0.120798	0.126327	0.12763	0.123411	0.126238	0.132313	0.130882	0.123822	0.113982	0.123914	0.120488	0.121529	0.123945	0.115272	0.113584	0.118316	0.119924	0.119009	0.124497	0.125001	0.123202	0.134228	0.113978	0.120626	0.118435	0.110813	0.120021	0.124181	0.119664	0.119695	0.120684	0.120386	0.126197	0.110056		Parietal cortex: posterior area: rostral part	0.123619	0.00546291	0.124357
Rostral amygdalopiriform area	0.523725	0.576406	0.595986	0.514943	0.521234	0.584866	0.542964	0.592533	0.509219	0.508447	0.507832	0.532513	0.486338	0.481381	0.54411	0.511159	0.523776	0.560607	0.518613	0.540301	0.468352	0.467618	0.551692	0.542667	0.412809	0.535372	0.463331	0.474187	0.466854	0.541524	0.562664	0.495114	0.517502	0.564415	0.450381	0.411701	0.436807	0.485253	0.422453	0.524641	0.449751	0.423893	0.411551	0.490368		Rostral amygdalopiriform area	0.516384	0.0332127	0.542556
Primary somatosensory cortex	4.88565	4.835	4.78598	4.73551	4.7499	4.71513	4.47552	4.41141	4.78846	4.6834	4.66128	4.85189	4.70833	4.60724	4.8545	5.05975	5.01868	4.69464	4.61243	4.7696	4.66275	4.7956	4.67763	4.55223	4.44254	4.59678	4.75446	4.53322	4.5716	4.60906	4.76728	4.89961	4.5733	4.5735	4.63289	4.15768	4.59262	4.48798	4.44023	4.58332	4.52362	4.46512	4.56212	4.44234		Primary somatosensory cortex	4.75111	0.15885	4.71493
Primary somatosensory cortex: barrel field	11.0586	10.5131	10.9335	10.0138	10.749	10.2252	10.0276	9.79677	10.8162	10.4762	10.213	10.3024	10.3948	10.387	10.917	11.2834	11.1158	10.4643	10.1801	10.3078	10.4146	10.4371	10.1237	10.3449	9.54685	10.2945	10.5511	10.1605	10.8796	10.1893	10.3719	11.1111	9.61067	10.2938	10.2725	9.21583	10.2309	9.95997	9.90657	10.16	9.91295	9.71315	10.2001	9.6848		Primary somatosensory cortex: barrel field	10.5309	0.368874	10.4271
Primary somatosensory cortex: dysgranular zone	0.416598	0.398597	0.3998	0.385323	0.401093	0.378086	0.38296	0.376321	0.394348	0.396261	0.384363	0.397227	0.392621	0.390721	0.408308	0.434766	0.415463	0.393937	0.374427	0.38706	0.393892	0.397401	0.384563	0.380861	0.368973	0.379539	0.395458	0.386408	0.400654	0.377999	0.387444	0.409297	0.35511	0.382141	0.380203	0.353251	0.392686	0.38105	0.376268	0.38024	0.366137	0.378113	0.391307	0.363932		Primary somatosensory cortex: dysgranular zone	0.396168	0.0164814	0.392582
Primary somatosensory cortex: forelimb region	4.25507	4.02348	4.136	3.9273	4.12757	3.8353	3.8723	3.82964	4.08163	4.08837	3.92818	4.10101	3.96542	3.95818	4.15805	4.44256	4.25864	4.0335	3.86732	3.9903	4.07452	4.13937	3.91502	3.92829	3.76581	3.8634	4.03011	4.00786	4.17833	3.86962	3.99121	4.20876	3.65338	3.95443	3.94341	3.61888	4.06059	3.89208	3.86931	3.90147	3.76235	3.82235	4.05897	3.7363		Primary somatosensory cortex: forelimb region	4.06093	0.165774	4.01715
Primary somatosensory cortex: hindlimb region	2.32289	2.25825	2.31438	2.20555	2.28032	2.13897	2.18723	2.18949	2.25248	2.27675	2.19132	2.28508	2.24681	2.23474	2.32055	2.45724	2.36641	2.23361	2.09104	2.25645	2.24576	2.30082	2.21162	2.13193	2.09512	2.18136	2.24657	2.20792	2.295	2.1731	2.21732	2.38465	2.07589	2.22783	2.1811	2.05844	2.26191	2.20302	2.16767	2.2178	2.14916	2.17808	2.29122	2.07403		Primary somatosensory cortex: hindlimb region	2.25808	0.0974816	2.24189
Primary somatosensory cortex: jaw region	0.662105	0.627058	0.622401	0.630773	0.628654	0.598852	0.579592	0.575205	0.64281	0.619791	0.599374	0.624356	0.612105	0.609405	0.6401	0.67437	0.656213	0.62409	0.583701	0.605585	0.621957	0.639433	0.597979	0.595068	0.578543	0.592188	0.632452	0.596803	0.604755	0.584092	0.611711	0.624621	0.577226	0.580228	0.589503	0.547567	0.622522	0.570817	0.574138	0.592503	0.562967	0.573623	0.589661	0.578686		Primary somatosensory cortex: jaw region	0.621667	0.0267018	0.617581
Primary somatosensory cortex: shoulder region	0.244275	0.239621	0.245786	0.228345	0.239657	0.223072	0.236778	0.232243	0.239019	0.239358	0.231589	0.239025	0.237555	0.23387	0.246934	0.260234	0.249464	0.234798	0.223556	0.233259	0.231895	0.235593	0.235563	0.229139	0.223841	0.230913	0.232585	0.2292	0.241416	0.232664	0.224135	0.250459	0.216898	0.236475	0.2321	0.211629	0.234918	0.242681	0.230618	0.227826	0.227283	0.236674	0.242182	0.214539		Primary somatosensory cortex: shoulder region	0.237655	0.00995581	0.236564
Primary somatosensory cortex: trunk region	0.564142	0.560516	0.57579	0.535561	0.555591	0.530036	0.553592	0.552878	0.550786	0.552384	0.533352	0.557349	0.565568	0.556945	0.568723	0.593145	0.578337	0.550858	0.509786	0.549494	0.532235	0.55004	0.554469	0.516278	0.514292	0.533512	0.529489	0.537517	0.552032	0.545049	0.538516	0.589802	0.50969	0.536042	0.53684	0.498911	0.54183	0.562277	0.541477	0.548708	0.535301	0.542468	0.559327	0.495585		Primary somatosensory cortex: trunk region	0.552156	0.0240089	0.551832
Primary somatosensory cortex: upper lip region	6.12777	5.87836	5.8512	5.70215	5.87265	5.81915	5.44715	5.55004	5.97225	5.7456	5.58939	5.84954	5.90452	5.76193	5.88103	6.12246	6.11533	5.89652	5.64908	5.86849	5.80278	5.86126	5.75747	5.64626	5.20536	5.66588	5.93789	5.60467	5.83106	5.57471	6.03	6.01543	5.46534	5.62307	5.71669	5.16696	5.59134	5.55603	5.43475	5.79862	5.5766	5.48816	5.57342	5.44758		Primary somatosensory cortex: upper lip region	5.85559	0.151134	5.78377
Secondary somatosensory cortex	6.81897	6.69337	6.51234	6.44137	6.71985	6.80442	6.31644	6.65821	6.77649	6.6696	6.30224	6.56182	6.65729	6.68199	6.6638	7.03535	7.17047	6.79693	6.64095	6.84717	6.53218	6.4029	6.62127	6.56554	5.78277	6.5254	6.83032	6.27424	6.60994	6.52255	7.27526	7.09589	6.41668	6.62955	6.44065	5.88897	6.24646	6.50954	6.13298	6.67128	6.48979	6.16982	6.24474	6.19555		Secondary somatosensory cortex	6.71799	0.215032	6.60626
Temporal association area	3.22157	3.27839	3.29203	3.19091	3.22749	3.19433	3.12157	3.20127	3.18057	3.25327	2.98822	3.15841	3.1062	3.17237	3.25965	3.51721	3.4878	3.36822	3.06254	3.21776	3.0734	2.96414	3.07293	3.26531	2.66853	3.1671	3.16588	2.80431	3.05635	3.15206	3.26108	3.28103	3.10501	3.1919	2.97398	2.776	3.01304	3.1577	2.88337	3.1564	3.227	2.92589	2.79443	2.88064		Temporal association area	3.21396	0.174202	3.19234
Primary visual cortex	2.18023	2.25733	2.36237	2.10719	2.15268	2.15477	2.14539	2.15803	2.18185	2.25781	2.14348	2.14396	2.2018	2.19858	2.32064	2.3581	2.28727	2.26936	2.04804	2.20095	2.04413	2.05064	2.08259	2.18305	1.91623	2.1051	2.21896	2.08161	2.22705	2.16407	2.18342	2.30629	2.09839	2.18862	2.06662	1.94664	2.04139	2.11676	2.00717	2.1166	2.12425	2.0912	2.07385	1.97726		Primary visual cortex	2.1871	0.110269	2.18709
Primary visual cortex: binocular area	2.25388	2.24438	2.38102	2.08381	2.0916	2.12864	2.13125	2.07584	2.12302	2.17131	2.12642	2.14875	2.1238	2.20123	2.21184	2.34006	2.27962	2.19582	1.98168	2.17015	2.08839	2.04028	2.07823	2.0721	1.84456	2.10383	2.156	2.0409	2.17922	2.19047	2.1688	2.29915	2.01485	2.13587	2.03498	1.90113	1.96716	2.09756	2.03265	2.07236	2.11818	2.09243	2.09732	1.89438		Primary visual cortex: binocular area	2.1486	0.103539	2.16333
Primary visual cortex: monocular area	1.7721	1.74436	1.8539	1.61923	1.62769	1.6243	1.66944	1.66541	1.66858	1.68614	1.64793	1.6971	1.72606	1.73379	1.73269	1.83629	1.78448	1.73532	1.51432	1.69253	1.66558	1.62764	1.61451	1.569	1.51668	1.64455	1.68759	1.62016	1.71798	1.72982	1.70396	1.86494	1.56231	1.62842	1.5506	1.49216	1.5366	1.66716	1.60028	1.63744	1.64029	1.64876	1.6617	1.46685		Primary visual cortex: monocular area	1.68602	0.0919133	1.68968
Secondary visual cortex: lateral area	2.79603	2.85936	2.96273	2.64547	2.72961	2.75434	2.68211	2.6569	2.70084	2.82795	2.66869	2.71672	2.66385	2.74642	2.86145	2.96587	2.91136	2.8454	2.62409	2.75106	2.61921	2.57139	2.65672	2.73925	2.42983	2.63649	2.76231	2.54716	2.77898	2.76306	2.7162	2.9205	2.62836	2.75445	2.64323	2.41948	2.62658	2.68864	2.57622	2.69248	2.7729	2.58982	2.56533	2.49986		Secondary visual cortex: lateral area	2.74634	0.126172	2.75006
Secondary visual cortex: mediolateral area	0.96814	0.965447	1.01636	0.907418	0.891268	0.898599	0.927708	0.924745	0.92857	0.941117	0.909909	0.933611	0.973063	0.963162	0.952365	1.02458	1.00022	0.965369	0.826478	0.946817	0.907599	0.91642	0.908989	0.859582	0.856181	0.895615	0.9435	0.904643	0.948182	0.937413	0.929228	1.0409	0.861295	0.888788	0.854483	0.833211	0.860537	0.954846	0.879127	0.911155	0.913314	0.919355	0.9131	0.807436		Secondary visual cortex: mediolateral area	0.937053	0.0564639	0.934408
Secondary visual cortex: mediomedial area	1.61326	1.619	1.75137	1.4971	1.50813	1.51372	1.54336	1.55509	1.54979	1.62449	1.56384	1.55995	1.64313	1.63712	1.65484	1.68961	1.65077	1.63211	1.42135	1.60598	1.52702	1.51503	1.51827	1.51299	1.41093	1.53416	1.65407	1.54797	1.62145	1.55919	1.60441	1.71037	1.51171	1.5531	1.38401	1.38425	1.38791	1.5638	1.45272	1.49751	1.48371	1.53808	1.50766	1.34414		Secondary visual cortex: mediomedial area	1.58402	0.0817798	1.57493
Claustrum: ventral part	0.585377	0.572131	0.545597	0.538679	0.530752	0.559722	0.547559	0.563396	0.562331	0.565384	0.524456	0.569993	0.535581	0.559238	0.552892	0.608043	0.584044	0.549506	0.553184	0.552219	0.535994	0.549893	0.564604	0.555178	0.465053	0.513186	0.581347	0.517442	0.531463	0.557351	0.577484	0.575104	0.551285	0.539813	0.534038	0.508977	0.520335	0.560227	0.517557	0.559964	0.555302	0.532944	0.528521	0.517237		Claustrum: ventral part	0.558365	0.0200943	0.555448
Ventral nucleus of the endopiriform claustrum	0.541234	0.547764	0.531667	0.5254	0.531105	0.532756	0.54043	0.558685	0.527953	0.523174	0.501044	0.540117	0.501861	0.506181	0.527374	0.547362	0.543553	0.541247	0.514866	0.516512	0.49269	0.483848	0.531046	0.528849	0.427555	0.494136	0.522593	0.485014	0.497102	0.535169	0.551069	0.534354	0.546274	0.531171	0.493524	0.447563	0.491484	0.514433	0.483205	0.532725	0.485309	0.466934	0.479606	0.505095		Ventral nucleus of the endopiriform claustrum	0.519616	0.0204919	0.533444
Ventral intermediate entorhinal cortex	1.19287	1.22942	1.24673	1.13471	1.2139	1.22231	1.15592	1.25178	1.19427	1.16699	1.19369	1.13933	1.10664	1.24421	1.2494	1.17989	1.19139	1.21286	1.17268	1.15711	1.10478	1.08218	1.22054	1.23432	0.955559	1.18039	1.13333	1.0727	1.11532	1.15152	1.22467	1.18138	1.16767	1.20498	1.04709	0.955044	1.07102	1.11042	1.10734	1.14395	1.05871	0.994873	0.977249	1.07482		Ventral intermediate entorhinal cortex	1.17967	0.0571499	1.19516
Ventral orbital cortex	1.45266	1.51388	1.44364	1.51699	1.44941	1.47129	1.41862	1.39894	1.38471	1.40365	1.4957	1.49985	1.41329	1.44251	1.52527	1.62371	1.56447	1.56977	1.43357	1.46993	1.42658	1.45385	1.57479	1.51086	1.28509	1.48085	1.4385	1.40869	1.48722	1.55473	1.58654	1.50643	1.55825	1.49225	1.51402	1.29316	1.34984	1.42613	1.37939	1.40685	1.46972	1.39729	1.41531	1.31238		Ventral orbital cortex	1.50072	0.0702807	1.45411
Ventral tenia tecta	0.126122	0.131888	0.150278	0.133028	0.132866	0.136332	0.128415	0.139716	0.131251	0.128422	0.137366	0.136693	0.128132	0.133123	0.140479	0.131254	0.12377	0.13212	0.129378	0.126866	0.127568	0.123063	0.140325	0.131835	0.110744	0.138471	0.146959	0.118781	0.125968	0.130069	0.146503	0.12372	0.138281	0.132007	0.12596	0.113065	0.12894	0.136534	0.130983	0.129435	0.12395	0.120807	0.115133	0.132107		Ventral tenia tecta	0.130659	0.00553447	0.134365
brainvolumes	462.91	465.738	459.785	454.444	451.483	457.489	449.127	454.536	452.931	452.169	452.191	463.164	437.64	442.92	460.725	467.846	457.169	458.914	440.256	447.861	442.391	443.411	453.329	440.951	384.044	436.962	438.671	414.971	433.634	433.826	460.753	452.61	433.737	438.594	406.874	375.968	405.075	412.687	399.316	420.69	417.741	402.541	397.275	398.322		brainvolumes	449.451	9.80459	456.331
Cortex	147.41	145.466	147.13	140.749	143.723	142.05	138.971	141.188	142.503	142.435	140.457	144.548	141.685	142.471	148.506	153.123	149.23	145.304	137.722	142.724	139.201	140.292	142.626	141.074	125.946	140.087	141.805	135.76	141.64	140.676	146.844	146.623	138.484	141.516	136.707	126.519	137.307	138.09	132.747	139.765	137.676	133.887	134.586	132.881		Cortex	143.663	4.54456	143.052
Cerebellum	57.0421	58.5991	58.6133	57.3582	57.8772	58.2981	55.6848	58.5461	56.7129	55.9547	56.829	57.3197	56.4656	57.4033	57.9303	56.386	56.3033	57.1941	54.5828	53.8569	55.4714	54.7013	56.2138	56.104	46.0817	53.2507	53.2385	50.1602	52.9193	51.9734	55.742	54.3299	51.5615	52.9167	40.5444	37.9984	39.8169	40.5339	39.5826	40.0517	41.8786	40.7923	39.415	38.4112		Cerebellum	56.0511	1.2125	57.4029
Brainstem	6.16499	6.18302	5.93237	5.76265	6.72092	5.9253	5.87021	5.78107	5.95462	6.15966	6.24161	6.01956	5.64919	5.82026	6.153	6.22038	6.16899	6.09265	6.02543	6.15803	6.00295	5.72123	5.89744	5.98283	5.10148	6.30126	6.17454	5.48799	5.6592	5.69986	7.0552	6.18562	5.8565	5.89502	5.03991	4.80597	4.99969	5.28799	5.20121	5.28557	5.34915	5.41293	5.2492	4.92208		Brainstem	5.99103	0.185297	6.05967
Ventricles	85.922	86.3568	85.9601	87.2401	81.0815	86.9911	86.7747	86.7493	85.0112	84.871	84.6234	87.1204	79.3939	81.7815	85.4272	83.1118	81.8858	85.2023	82.7181	82.8861	80.647	83.8458	85.6988	79.1578	70.3126	82.2668	82.323	75.8886	79.853	80.3042	86.0209	81.6351	80.769	80.2773	73.0994	67.8994	73.7739	73.6251	71.7032	78.4238	75.4059	70.517	70.4299	74.2674		Ventricles	82.6463	2.20276	85.7251
Olfactory	30.4683	30.0482	30.5026	29.974	29.5208	30.6127	30.2041	29.8298	30.2617	30.2005	30.995	31.3395	29.9339	29.18	30.806	30.1425	29.0947	30.1461	30.2407	30.1388	31.2685	29.0695	31.0592	29.34	24.9595	28.2431	28.9722	26.1643	28.0088	28.6476	31.5258	29.4206	29.0203	29.7636	28.4109	25.6866	28.9265	29.3413	29.5594	30.2795	29.3271	28.0092	27.8835	28.5001		Olfactory	30.035	0.755736	30.3298
CerebralWhite	29.1064	30.0192	28.1828	28.7526	28.4483	28.4577	28.2896	28.0655	28.3081	28.4804	28.7599	29.0082	26.6423	26.8108	27.9447	29.7663	28.7431	29.1744	27.4076	28.4081	27.7962	27.3324	27.5866	27.4653	23.3261	27.178	26.8048	25.3728	26.5643	27.0884	28.302	28.7416	25.9273	27.3699	25.763	23.6734	25.2536	26.4236	25.4361	26.4428	27.0757	26.2198	25.2384	24.7377		CerebralWhite	27.9231	0.939182	28.6566
CerebralGray	106.797	109.066	103.465	104.608	104.111	105.155	103.333	104.376	104.179	104.069	104.285	107.809	97.8706	99.4531	103.957	109.096	105.743	105.8	101.559	103.688	102.004	102.449	104.247	101.827	88.3164	99.635	99.3534	96.1368	98.9898	99.4366	105.263	105.674	102.118	100.855	97.3097	89.3852	94.997	99.3851	95.0871	100.441	101.028	97.7023	94.473	94.6022		CerebralGray	103.141	2.99809	105.104
Relative Volumes	Chd7ff	Chd7ff	Chd7ff	Chd7ff	Chd7ff	Chd7ff	Chd7ff	Chd7ff	Chd7ff	Chd7ff	Chd7ff	Chd7ff	En1Cre	En1Cre	En1Cre	En1Cre	En1Cre	En1Cre	En1Cre	En1Cre	En1Cre	En1Cre	En1Cre	En1Cre	En1CreChd7f+	En1CreChd7f+	En1CreChd7f+	En1CreChd7f+	En1CreChd7f+	En1CreChd7f+	En1CreChd7f+	En1CreChd7f+	En1CreChd7f+	En1CreChd7f+	En1CreChd7ff	En1CreChd7ff	En1CreChd7ff	En1CreChd7ff	En1CreChd7ff	En1CreChd7ff	En1CreChd7ff	En1CreChd7ff	En1CreChd7ff	En1CreChd7ff		Relative Volumes	En1Cre		Chd7ff
	F	F	F	F	F	M	M	M	M	M	M	M	F	F	F	F	F	F	M	M	M	M	M	M	F	F	F	F	F	M	M	M	M	M	F	F	F	F	M	M	M	M	M	M			Mean	SD	Mean
amygdala	2.29182	2.28472	2.32498	2.24466	2.3176	2.33188	2.35235	2.409	2.34484	2.31537	2.33582	2.32067	2.2763	2.28353	2.28803	2.32251	2.33394	2.33477	2.374	2.37888	2.27927	2.21476	2.42452	2.46426	2.2769	2.33608	2.26693	2.35157	2.2938	2.38784	2.44076	2.40794	2.47749	2.46701	2.34272	2.33666	2.37453	2.46064	2.39725	2.47269	2.44035	2.35119	2.46207	2.48712		amygdala	2.33123	0.0700785	2.32281
anterior commissure: pars anterior	0.282424	0.284938	0.279476	0.294433	0.28827	0.289448	0.292464	0.290488	0.295984	0.298407	0.296113	0.292982	0.289759	0.283611	0.28304	0.298519	0.286023	0.294369	0.298596	0.295541	0.30228	0.284447	0.292468	0.282878	0.2774	0.281595	0.279605	0.275767	0.279706	0.293594	0.285669	0.296019	0.280202	0.293798	0.294686	0.305439	0.299872	0.307587	0.318746	0.31341	0.302474	0.311249	0.307258	0.298754		anterior commissure: pars anterior	0.290961	0.00693315	0.290452
anterior commissure: pars posterior	0.0982379	0.0989587	0.0945773	0.101825	0.0938064	0.100929	0.0992616	0.0997556	0.0958846	0.0952696	0.0967165	0.100501	0.0916013	0.0907694	0.0881796	0.101842	0.100325	0.10196	0.0960573	0.102049	0.0954993	0.0929356	0.100664	0.0961305	0.0856899	0.0936331	0.0903316	0.0911563	0.0915952	0.104491	0.0925297	0.101679	0.101669	0.10088	0.100749	0.0941422	0.0947647	0.101207	0.0978919	0.105679	0.0996676	0.101439	0.10039	0.100798		anterior commissure: pars posterior	0.096501	0.00487301	0.097977
basal forebrain	1.18738	1.1779	1.24604	1.19187	1.22899	1.2077	1.2138	1.21379	1.21297	1.18615	1.21488	1.20501	1.20454	1.19369	1.18999	1.18942	1.16677	1.20595	1.23132	1.20604	1.21823	1.17052	1.24605	1.22215	1.11809	1.17952	1.17846	1.19732	1.18143	1.20475	1.21315	1.20538	1.26432	1.23042	1.25333	1.24874	1.27382	1.26895	1.25553	1.29918	1.24226	1.2632	1.27421	1.32596		basal forebrain	1.20372	0.0235026	1.20721
bed nucleus of stria terminalis	0.291645	0.298423	0.279441	0.295451	0.286844	0.305528	0.309765	0.300549	0.307472	0.303345	0.30524	0.31417	0.284391	0.2794	0.284318	0.304481	0.300157	0.298779	0.30893	0.321554	0.313133	0.306431	0.309191	0.296134	0.280234	0.289305	0.277158	0.288199	0.285982	0.30486	0.305367	0.308077	0.310044	0.3014	0.310453	0.313404	0.294472	0.3081	0.319101	0.32812	0.326128	0.33795	0.32108	0.3016		bed nucleus of stria terminalis	0.300575	0.0127535	0.299823
cerebellar peduncle: inferior	0.192973	0.198054	0.202366	0.2003	0.192699	0.205327	0.202314	0.210197	0.201233	0.194614	0.197498	0.194725	0.198734	0.201455	0.196196	0.183578	0.181349	0.192271	0.202903	0.183936	0.201681	0.197792	0.205746	0.199498	0.194719	0.209108	0.204959	0.190458	0.192484	0.19786	0.207105	0.180427	0.205678	0.204771	0.17181	0.172961	0.173959	0.173978	0.182559	0.178223	0.172857	0.170927	0.172047	0.181789		cerebellar peduncle: inferior	0.195428	0.00826877	0.199358
cerebellar peduncle: middle	0.275736	0.283317	0.292098	0.280713	0.27893	0.274985	0.271839	0.274729	0.274387	0.272999	0.270874	0.274562	0.286597	0.300685	0.289193	0.267431	0.264947	0.278159	0.281814	0.259824	0.263354	0.276196	0.281848	0.286403	0.265585	0.288493	0.2888	0.267642	0.270523	0.26061	0.281116	0.256361	0.268512	0.282488	0.248938	0.264299	0.23954	0.255142	0.236839	0.255137	0.24782	0.24351	0.222728	0.260151		cerebellar peduncle: middle	0.278038	0.0122251	0.277097
cerebellar peduncle: superior	0.229835	0.226671	0.212599	0.231959	0.216855	0.227788	0.225299	0.231084	0.222835	0.233553	0.218423	0.234909	0.221484	0.225547	0.215088	0.226507	0.225966	0.220609	0.215848	0.227124	0.225872	0.23241	0.220318	0.207504	0.234437	0.219771	0.236861	0.219634	0.210376	0.211647	0.208797	0.22397	0.216751	0.209943	0.210469	0.221559	0.216833	0.19917	0.218032	0.216521	0.225664	0.200566	0.224003	0.221921		cerebellar peduncle: superior	0.222023	0.00673525	0.225984
cerebral aqueduct	0.0976035	0.0996728	0.0952556	0.0973098	0.0866932	0.0979499	0.0948043	0.101875	0.0999553	0.106582	0.0982127	0.101645	0.0873343	0.0944657	0.094441	0.105128	0.109519	0.103844	0.0927652	0.10552	0.104021	0.10667	0.100882	0.097236	0.107978	0.094526	0.100543	0.0916664	0.101925	0.0990308	0.111133	0.105074	0.104303	0.090094	0.0935436	0.0965798	0.0950906	0.0882338	0.0934046	0.0951217	0.0894211	0.0910324	0.0948099	0.101011		cerebral aqueduct	0.100152	0.00677718	0.0981299
cerebral peduncle	0.497291	0.518795	0.514738	0.516267	0.490779	0.498375	0.506073	0.506218	0.498422	0.493601	0.512479	0.512232	0.479765	0.467783	0.481011	0.488257	0.479288	0.496695	0.501787	0.488138	0.48247	0.480149	0.487076	0.505983	0.463947	0.483384	0.471683	0.481253	0.476612	0.488108	0.490699	0.479034	0.491889	0.497067	0.467146	0.460253	0.450666	0.471523	0.456606	0.47336	0.490001	0.451711	0.441468	0.477112		cerebral peduncle	0.486534	0.0106929	0.505439
colliculus: inferior	1.24643	1.29328	1.2068	1.25089	1.20726	1.26616	1.21513	1.23935	1.22615	1.27142	1.22223	1.26823	1.25356	1.224	1.19294	1.26406	1.27893	1.22503	1.1969	1.28628	1.28651	1.25862	1.19336	1.2024	1.25763	1.23594	1.22165	1.25309	1.2139	1.23624	1.22862	1.2672	1.23991	1.17503	1.19481	1.26712	1.27058	1.14154	1.21393	1.22588	1.12158	1.10876	1.22144	1.26711		colliculus: inferior	1.23855	0.0369837	1.24278
colliculus: superior	1.91641	1.87879	1.80556	1.81497	1.8834	1.9338	1.87202	1.8867	1.89951	1.89894	1.88263	1.91707	1.84052	1.87122	1.86516	1.89286	1.87131	1.92212	1.8913	1.94628	1.99746	1.91235	1.88673	1.75377	1.86381	1.79103	1.81366	1.85337	1.79358	1.82028	1.84678	1.87216	1.84158	1.7906	1.62289	1.75943	1.76534	1.60588	1.74064	1.70051	1.54585	1.57241	1.69092	1.78896		colliculus: superior	1.88759	0.0591784	1.88248
corpus callosum	2.9666	3.07089	2.88356	3.01041	2.98293	2.95734	2.98932	2.93061	2.95195	2.98891	3.01962	2.94035	2.88359	2.90093	2.87617	3.07448	3.02671	3.05339	2.91708	3.00065	3.00225	2.94002	2.90398	2.98089	2.92575	2.95852	2.91626	2.90269	2.94347	3.0351	2.8982	3.07431	2.82354	3.00067	3.05179	3.02827	3.02955	3.09649	3.06149	3.01035	3.13227	3.14868	3.09336	2.97113		corpus callosum	2.96335	0.0685901	2.97438
corticospinal tract/pyramids	0.371592	0.360202	0.405386	0.387055	0.36235	0.366262	0.396771	0.390855	0.372601	0.378903	0.378485	0.361676	0.353146	0.377514	0.370103	0.347346	0.360358	0.368582	0.386794	0.351033	0.336529	0.359619	0.378306	0.357784	0.35035	0.393926	0.389265	0.359945	0.382903	0.387455	0.394642	0.377675	0.359615	0.364256	0.400051	0.338178	0.391066	0.418953	0.372713	0.394848	0.419416	0.385672	0.373846	0.406521		corticospinal tract/pyramids	0.362259	0.0145159	0.377678
cuneate nucleus	0.0537256	0.0504325	0.0593482	0.0543444	0.0524841	0.0549812	0.0655774	0.0628518	0.0597015	0.0645684	0.0559993	0.0539106	0.0563077	0.0595658	0.0588568	0.0478346	0.0515079	0.0527085	0.056897	0.0528474	0.056698	0.0607684	0.0619297	0.0612436	0.0575032	0.0639638	0.0653765	0.054876	0.0568845	0.0573417	0.0594463	0.0537469	0.0608232	0.0621587	0.0492828	0.0490452	0.0500151	0.0507515	0.0500045	0.0502406	0.0484756	0.0528364	0.0512438	0.0480232		cuneate nucleus	0.0564305	0.00440103	0.0573271
dentate gyrus of hippocampus	0.809389	0.856892	0.794224	0.805489	0.825626	0.790879	0.827946	0.82161	0.819386	0.814473	0.832561	0.824863	0.761678	0.801085	0.791386	0.796962	0.791225	0.805035	0.81102	0.810352	0.81776	0.819796	0.797422	0.790972	0.813012	0.7872	0.79374	0.799796	0.794649	0.777513	0.804648	0.827857	0.830947	0.798856	0.852132	0.822413	0.840877	0.888775	0.877636	0.839266	0.896639	0.904919	0.847994	0.808317		dentate gyrus of hippocampus	0.799558	0.0156009	0.818612
facial nerve (cranial nerve 7)	0.0484011	0.0478365	0.0523671	0.0481558	0.048033	0.0491615	0.0512622	0.0503666	0.0495304	0.0480209	0.0494689	0.0492782	0.0490727	0.0495326	0.0513304	0.0436678	0.0443869	0.0483333	0.0501169	0.0445565	0.0462749	0.0485899	0.0506507	0.0479891	0.0477591	0.0532604	0.0528046	0.0497892	0.049973	0.0466545	0.0527482	0.0443231	0.0480427	0.0510809	0.0465983	0.0504351	0.0473793	0.0486704	0.0483319	0.0504376	0.0490748	0.0469729	0.0484657	0.0483798		facial nerve (cranial nerve 7)	0.0478751	0.00257658	0.0493235
fasciculus retroflexus	0.0545831	0.0567459	0.0507685	0.0561269	0.0514552	0.0551147	0.0539653	0.0537819	0.0537277	0.0538386	0.0541174	0.0553616	0.0503596	0.0498978	0.0518392	0.0556365	0.053527	0.055732	0.0525563	0.05662	0.0541467	0.0548789	0.05207	0.0493082	0.0551897	0.0529943	0.0509773	0.0526788	0.0521861	0.054243	0.051604	0.0547811	0.0523973	0.0499561	0.055716	0.0565654	0.0555817	0.0554266	0.0556567	0.0566215	0.0566287	0.0576909	0.0574346	0.053515		fasciculus retroflexus	0.0530477	0.00243553	0.0541322
fimbria	0.754656	0.767672	0.699476	0.743232	0.753058	0.740115	0.747911	0.714411	0.745921	0.742493	0.758615	0.741481	0.701333	0.707326	0.710545	0.737963	0.73878	0.755019	0.747133	0.765185	0.741608	0.739626	0.703594	0.712331	0.722875	0.736206	0.713036	0.718753	0.712919	0.717857	0.744175	0.758112	0.691971	0.717486	0.759856	0.744382	0.739274	0.770227	0.775916	0.743979	0.778722	0.815793	0.776056	0.72648		fimbria	0.730037	0.021845	0.74242
fornix	0.139465	0.141434	0.138292	0.140187	0.14081	0.138234	0.140372	0.139297	0.137886	0.140228	0.143378	0.141184	0.137028	0.13554	0.137381	0.138342	0.137648	0.140091	0.143032	0.145411	0.143366	0.139073	0.138741	0.137653	0.134341	0.138316	0.138356	0.136757	0.134508	0.138972	0.139696	0.137147	0.134475	0.136813	0.141033	0.142293	0.136703	0.143781	0.143649	0.141015	0.145535	0.150011	0.144751	0.143403		fornix	0.139442	0.00298314	0.140064
fourth ventricle	0.17132	0.174846	0.189603	0.176741	0.175046	0.18294	0.185515	0.18066	0.176213	0.176929	0.178228	0.17677	0.184923	0.193143	0.182815	0.186112	0.204481	0.166937	0.18397	0.178822	0.199163	0.181854	0.193393	0.199797	0.208032	0.202919	0.19719	0.193654	0.201358	0.192753	0.219827	0.199806	0.210898	0.195091	0.158154	0.160236	0.151174	0.159302	0.157194	0.157543	0.163333	0.168941	0.169955	0.148654		fourth ventricle	0.187951	0.0104999	0.178734
fundus of striatum	0.0357391	0.0351155	0.0363061	0.0360185	0.0363764	0.036457	0.0351527	0.0366898	0.0355368	0.0342832	0.0345909	0.0361892	0.0352495	0.0339916	0.0330303	0.0375795	0.0361164	0.0359114	0.036068	0.0365111	0.0348901	0.0327656	0.0374658	0.0376505	0.0325339	0.0347039	0.0337686	0.0353656	0.0349011	0.0385104	0.034352	0.0363748	0.0399672	0.0367356	0.037851	0.0348689	0.036003	0.0366374	0.0353592	0.0387644	0.0361916	0.035792	0.0358623	0.0385835		fundus of striatum	0.0356025	0.00167516	0.0357046
globus pallidus	0.719858	0.727013	0.702091	0.732395	0.714601	0.709221	0.711597	0.700047	0.713115	0.711421	0.70351	0.729476	0.69983	0.681766	0.684691	0.764376	0.766308	0.72335	0.713699	0.747611	0.713498	0.69929	0.70981	0.724649	0.669752	0.703476	0.680156	0.713162	0.696787	0.717466	0.692233	0.725025	0.708731	0.72841	0.742696	0.716575	0.669635	0.724838	0.701456	0.741188	0.742509	0.728411	0.715247	0.741867		globus pallidus	0.719073	0.0280075	0.714529
habenular commissure	0.00773912	0.00748013	0.00777932	0.00616269	0.00922417	0.00755553	0.006941	0.00701819	0.00783989	0.00748431	0.00761659	0.007716	0.00827126	0.0081982	0.00866173	0.00708263	0.00697439	0.0080996	0.00756176	0.00756148	0.00726191	0.0069852	0.00749303	0.00798845	0.00670935	0.00924115	0.00866276	0.00777446	0.00803076	0.00740927	0.00864351	0.00738799	0.00808958	0.00798466	0.00773863	0.00801704	0.00712101	0.0078064	0.00806654	0.00761562	0.00789383	0.00848624	0.00761966	0.00757228		habenular commissure	0.0076783	0.000558273	0.00754641
hippocampus	4.25464	4.3786	4.17278	4.28553	4.34905	4.32302	4.28081	4.36471	4.32918	4.24485	4.35739	4.32961	4.13456	4.27029	4.21904	4.30105	4.28704	4.23083	4.38397	4.30127	4.30201	4.39131	4.34831	4.39449	4.51317	4.20531	4.2062	4.32752	4.33305	4.31193	4.36189	4.40638	4.40165	4.36087	4.61689	4.53849	4.57047	4.63295	4.63911	4.59597	4.76941	4.68947	4.62714	4.50355		hippocampus	4.29701	0.0776419	4.30585
hypothalamus	2.33949	2.3592	2.43081	2.39852	2.36628	2.40935	2.36671	2.38854	2.36297	2.32577	2.40825	2.3989	2.37474	2.31704	2.34635	2.35817	2.32769	2.38446	2.43241	2.39494	2.37819	2.36982	2.40585	2.39794	2.29643	2.36087	2.33479	2.40284	2.34531	2.39279	2.40574	2.3421	2.48958	2.40289	2.48559	2.48405	2.41079	2.48668	2.51368	2.53066	2.50315	2.49358	2.45961	2.52097		hypothalamus	2.37397	0.0330104	2.37957
inferior olivary complex	0.0683693	0.0688378	0.0740526	0.0735256	0.0627627	0.0678008	0.0715801	0.0749361	0.072142	0.0703545	0.0640755	0.0659869	0.0630977	0.0712092	0.0776528	0.0685281	0.0650473	0.0692331	0.072301	0.063386	0.0630194	0.0700227	0.076159	0.0633214	0.0629971	0.0731251	0.0756863	0.065299	0.0717246	0.0709219	0.0751773	0.0720353	0.0702295	0.0640673	0.0727785	0.0643248	0.0672653	0.0737175	0.0684177	0.0711611	0.0806322	0.0726972	0.0661659	0.0754532		inferior olivary complex	0.0685815	0.00514441	0.0695353
internal capsule	0.665826	0.665973	0.647716	0.658342	0.663766	0.632462	0.649074	0.628159	0.652852	0.659415	0.647112	0.655927	0.650259	0.626425	0.632262	0.667802	0.676248	0.645107	0.64331	0.66744	0.655159	0.635606	0.617608	0.649315	0.621364	0.656714	0.63421	0.651637	0.637453	0.622039	0.631708	0.649542	0.609211	0.644758	0.65396	0.650763	0.62762	0.64468	0.647336	0.635257	0.654049	0.651511	0.636137	0.638973		internal capsule	0.647212	0.0176826	0.652219
interpedunclar nucleus	0.056008	0.059219	0.0553934	0.0595911	0.0542692	0.0562497	0.056193	0.0577227	0.0578945	0.0576952	0.0554279	0.0577808	0.0560897	0.0590094	0.0556914	0.0597871	0.0611545	0.05823	0.0568334	0.0578485	0.0536127	0.0592236	0.0570838	0.0562394	0.0581145	0.0552403	0.0623374	0.0574758	0.0566879	0.0572683	0.0556606	0.0582216	0.0631953	0.0579503	0.0612675	0.0640209	0.05473	0.0599709	0.0602596	0.0651628	0.0665572	0.0594972	0.0591155	0.0585471		interpedunclar nucleus	0.057567	0.00206736	0.0569537
lateral olfactory tract	0.188962	0.179669	0.196821	0.181284	0.184646	0.199848	0.182727	0.170915	0.199643	0.184136	0.189619	0.192679	0.195773	0.18833	0.185258	0.175391	0.163325	0.173281	0.192111	0.181406	0.189332	0.180679	0.198003	0.200598	0.184189	0.184392	0.184992	0.17227	0.188595	0.184123	0.202525	0.175532	0.182554	0.193664	0.180572	0.183728	0.1961	0.183988	0.20051	0.20433	0.184723	0.189845	0.202899	0.202243		lateral olfactory tract	0.185291	0.0110329	0.187579
lateral septum	0.694754	0.705824	0.660366	0.694587	0.710925	0.688233	0.696188	0.664133	0.695668	0.710965	0.696308	0.700659	0.681021	0.670417	0.67909	0.70903	0.696892	0.706421	0.722125	0.712559	0.719135	0.696261	0.698535	0.675176	0.681662	0.693353	0.671828	0.698996	0.68006	0.67556	0.710196	0.705462	0.690467	0.681755	0.731118	0.729079	0.693111	0.734302	0.741251	0.7233	0.74004	0.760988	0.724027	0.717811		lateral septum	0.697222	0.0174725	0.693218
lateral ventricle	0.800709	0.787138	0.746272	0.741921	0.94347	0.754182	0.774303	0.735994	0.784801	0.815116	0.837453	0.767056	0.75838	0.764214	0.797983	0.784195	0.781537	0.792393	0.821427	0.826153	0.791444	0.747809	0.743193	0.786294	0.74705	0.857625	0.836068	0.771676	0.740085	0.754246	0.921064	0.80607	0.759804	0.793849	0.716065	0.75002	0.742614	0.764734	0.777666	0.741279	0.758014	0.803076	0.783753	0.721348		lateral ventricle	0.782918	0.0261453	0.790701
mammillary bodies	0.0999555	0.101887	0.105585	0.102759	0.102228	0.0956649	0.0980443	0.0997416	0.0975475	0.0954908	0.100952	0.100809	0.11648	0.101677	0.0980427	0.0942307	0.0938888	0.100954	0.0986715	0.0933031	0.0988825	0.0926008	0.0974826	0.105586	0.0948994	0.104064	0.0987278	0.10032	0.0972037	0.098084	0.10024	0.0931827	0.0995974	0.0982878	0.10501	0.107209	0.108295	0.110516	0.113717	0.102659	0.111481	0.107505	0.106401	0.108395		mammillary bodies	0.0993165	0.00663531	0.100055
mammilothalamic tract	0.0524109	0.0552389	0.0505578	0.0547544	0.0517072	0.0552889	0.05328	0.0541358	0.0536525	0.0520676	0.0536534	0.0543065	0.0533387	0.0509201	0.0516804	0.055526	0.0547017	0.0563407	0.0536561	0.0562784	0.0532048	0.0535276	0.0538907	0.0514685	0.0551033	0.0522267	0.0510474	0.0522996	0.0523169	0.0558565	0.0511748	0.0551	0.0552164	0.05322	0.057227	0.0566581	0.054506	0.0579992	0.0547976	0.0557499	0.0563143	0.056785	0.0553422	0.0534145		mammilothalamic tract	0.0537111	0.00178856	0.0534212
medial lemniscus/medial longitudinal fasciculus	0.593048	0.58434	0.582162	0.616911	0.553409	0.602508	0.612572	0.615088	0.592961	0.586431	0.592559	0.584581	0.548601	0.564261	0.570432	0.576246	0.583228	0.58268	0.590483	0.583145	0.542486	0.593792	0.598815	0.54616	0.567252	0.608386	0.586278	0.569936	0.586264	0.62421	0.596144	0.589913	0.598987	0.560923	0.621069	0.558832	0.599608	0.629672	0.602471	0.629445	0.643064	0.613647	0.603348	0.605313		medial lemniscus/medial longitudinal fasciculus	0.573361	0.0191747	0.593047
medial septum	0.275582	0.27745	0.291403	0.281682	0.283627	0.267363	0.283867	0.265275	0.274652	0.28026	0.273162	0.27389	0.279091	0.270559	0.276459	0.266659	0.259392	0.277277	0.293783	0.274532	0.280371	0.278398	0.27434	0.27577	0.270725	0.27553	0.276619	0.282003	0.281084	0.264292	0.279141	0.261999	0.281114	0.274948	0.292889	0.29864	0.285529	0.293632	0.29316	0.288326	0.286955	0.286729	0.285514	0.299498		medial septum	0.275553	0.00824484	0.277351
medulla	6.09202	5.95789	6.37559	6.49789	5.88836	6.34892	6.71836	6.51362	6.34214	6.31285	6.2541	6.15606	5.99601	6.21243	6.2664	5.63244	5.90149	6.05555	6.31262	6.10676	5.86508	6.35575	6.44095	5.90826	5.96901	6.4864	6.39489	6.02238	6.21353	6.26204	6.35701	5.89808	6.19769	6.18702	6.13963	5.95709	6.27799	6.29736	6.18773	6.46579	6.31825	6.14572	6.06565	6.34584		medulla	6.08781	0.238976	6.28815
midbrain	3.0239	3.16284	2.96317	3.19402	2.92292	3.1334	3.07848	3.07434	3.04605	2.99746	3.05677	3.12052	2.88302	2.85744	2.93248	3.07977	2.98595	3.12751	3.04299	3.11718	3.04524	3.10034	3.04304	2.94872	2.99793	2.89245	2.91683	2.93924	2.94186	3.04382	2.91627	3.01894	3.08581	2.93753	2.85413	2.89665	2.83261	2.78829	2.8086	2.91276	2.86475	2.78241	2.82453	2.89618		midbrain	3.01364	0.0911197	3.06449
nucleus accumbens	0.90615	0.938626	0.887931	0.956184	0.901676	0.941494	0.942675	0.911129	0.906806	0.914794	0.916442	0.944493	0.870692	0.859033	0.866124	0.915904	0.913474	0.914424	0.919927	0.93533	0.918052	0.900192	0.944899	0.907439	0.83846	0.858011	0.87193	0.888226	0.887063	0.941208	0.889615	0.949316	0.978055	0.924532	1.00054	0.944578	0.924142	0.98659	0.958138	0.949813	0.975784	0.953442	0.943641	0.975748		nucleus accumbens	0.905458	0.0269889	0.922367
olfactory bulbs	5.65912	5.53559	5.54272	5.69623	5.50424	5.71536	5.77486	5.60827	5.70196	5.74441	5.88359	5.81342	5.83188	5.60853	5.68627	5.55668	5.49048	5.65893	5.91342	5.81343	6.11772	5.66378	5.83898	5.66846	5.58251	5.47061	5.60793	5.35246	5.50678	5.64177	5.85781	5.57181	5.70947	5.77458	6.00994	5.86661	6.05143	6.09671	6.36036	6.16768	6.07012	6.00357	5.99949	6.03487		olfactory bulbs	5.73738	0.173161	5.68165
olfactory tubercle	0.72065	0.723653	0.881859	0.705199	0.836351	0.762991	0.754146	0.770411	0.765714	0.736356	0.767708	0.74691	0.798865	0.778284	0.801668	0.697052	0.697459	0.723512	0.74902	0.721079	0.746701	0.698045	0.800773	0.771188	0.719264	0.795643	0.798568	0.767315	0.750396	0.764094	0.768121	0.739587	0.785018	0.804382	0.778132	0.76727	0.879236	0.814928	0.826826	0.811205	0.751665	0.750631	0.801775	0.90407		olfactory tubercle	0.748637	0.0412038	0.764329
optic tract	0.368708	0.37675	0.389574	0.366212	0.380925	0.362096	0.373924	0.375019	0.363135	0.365308	0.376392	0.368735	0.361799	0.356787	0.364686	0.351842	0.344438	0.359245	0.376686	0.363265	0.355665	0.357862	0.358703	0.376359	0.347373	0.369478	0.365449	0.35877	0.356844	0.352981	0.369878	0.352344	0.363766	0.366019	0.363003	0.361433	0.363941	0.368315	0.358276	0.36158	0.373454	0.363167	0.352724	0.366872		optic tract	0.360611	0.00915548	0.372231
periaqueductal grey	0.861782	0.851922	0.804941	0.84532	0.81159	0.876863	0.849572	0.858081	0.857517	0.860746	0.844268	0.88212	0.806988	0.80064	0.809346	0.854488	0.836731	0.858468	0.84031	0.881794	0.876591	0.890761	0.840285	0.791185	0.883751	0.798246	0.815484	0.830705	0.822413	0.834249	0.80356	0.862546	0.832599	0.783724	0.78985	0.772892	0.786477	0.736517	0.80043	0.839422	0.767989	0.728354	0.801962	0.835759		periaqueductal grey	0.840632	0.0332768	0.850393
pons	3.85838	3.85193	3.90402	3.97683	3.73733	3.88574	3.9449	3.8982	3.82061	3.85955	3.88249	3.92475	3.84265	3.92683	3.9004	3.55981	3.53601	3.81334	3.89569	3.68155	3.69985	3.84764	3.90441	3.81214	3.837	3.99103	3.98279	3.85175	3.84677	3.71326	3.89783	3.57028	3.85199	3.8661	3.73749	3.90556	3.70466	3.62153	3.65284	3.86346	3.75461	3.59608	3.58245	3.89986		pons	3.78503	0.134634	3.87873
pontine nucleus	0.162883	0.160274	0.177461	0.160595	0.158343	0.149566	0.162896	0.14831	0.15613	0.155876	0.157436	0.160357	0.176329	0.180134	0.17464	0.143205	0.141354	0.165034	0.168911	0.134602	0.151629	0.150172	0.156132	0.173363	0.153721	0.165584	0.172285	0.164684	0.159961	0.140612	0.159402	0.141098	0.152371	0.167536	0.156347	0.162862	0.144962	0.154713	0.139536	0.144397	0.149116	0.149232	0.129359	0.148659		pontine nucleus	0.159625	0.0154461	0.159177
posterior commissure	0.0318253	0.0291205	0.0277006	0.0284216	0.0294466	0.030234	0.0300391	0.0290558	0.0296198	0.0306232	0.0295341	0.0303457	0.0279762	0.0281042	0.029505	0.0293326	0.0277233	0.0305109	0.0296054	0.0306799	0.0301426	0.0302356	0.0286093	0.0269553	0.0294995	0.0288648	0.0288007	0.027922	0.0284265	0.0288848	0.0286823	0.0296339	0.0277576	0.0269475	0.0261232	0.0282417	0.0270047	0.0265689	0.0270238	0.0269019	0.0262255	0.0281357	0.0274674	0.0269818		posterior commissure	0.029115	0.00121822	0.0296639
pre-para subiculum	0.443812	0.452549	0.441963	0.436074	0.437629	0.446477	0.429825	0.451463	0.450886	0.437595	0.443272	0.435716	0.44076	0.455457	0.458457	0.466547	0.44996	0.442488	0.447325	0.449325	0.453122	0.45172	0.44878	0.457721	0.463803	0.446349	0.458633	0.46418	0.471019	0.4367	0.466419	0.458351	0.457238	0.468812	0.435608	0.442833	0.440989	0.432883	0.435506	0.424317	0.440009	0.441296	0.422152	0.436096		pre-para subiculum	0.451805	0.00713002	0.442272
stratum granulosum of hippocampus	0.204618	0.217827	0.202254	0.206748	0.215128	0.198016	0.213416	0.208458	0.208338	0.205027	0.213563	0.207351	0.190775	0.204886	0.204498	0.199778	0.201259	0.203302	0.205393	0.206868	0.206587	0.205103	0.203625	0.201758	0.21018	0.202853	0.203378	0.204823	0.202858	0.195845	0.204943	0.206972	0.21443	0.202175	0.219136	0.210488	0.220802	0.232033	0.228651	0.217352	0.23234	0.235426	0.219699	0.208652		stratum granulosum of hippocampus	0.202819	0.00435134	0.208395
stria medullaris	0.157346	0.162378	0.14463	0.151337	0.15632	0.154139	0.153372	0.148338	0.154201	0.156913	0.157271	0.15656	0.149201	0.144948	0.151752	0.152678	0.149009	0.161228	0.153656	0.157757	0.153117	0.150551	0.1496	0.147842	0.152908	0.154502	0.152755	0.153636	0.151275	0.153375	0.151661	0.154802	0.149662	0.147344	0.152721	0.153091	0.142096	0.148315	0.151067	0.153142	0.155075	0.162181	0.149755	0.148706		stria medullaris	0.151778	0.00440935	0.1544
stria terminalis	0.210587	0.209136	0.200725	0.199266	0.208597	0.19908	0.202803	0.198257	0.208898	0.214061	0.207497	0.205365	0.203432	0.201941	0.19865	0.203114	0.205786	0.199496	0.204667	0.20649	0.207005	0.198222	0.190851	0.20355	0.195673	0.204107	0.209274	0.203252	0.200618	0.191155	0.198233	0.200306	0.187811	0.197425	0.200194	0.207095	0.205606	0.202883	0.2134	0.200914	0.203143	0.206726	0.203112	0.196784		stria terminalis	0.201934	0.0045564	0.205356
striatum	4.53358	4.55272	4.25371	4.45668	4.55391	4.37356	4.43981	4.35773	4.42576	4.53005	4.43137	4.51172	4.32829	4.35923	4.366	4.60414	4.63988	4.38226	4.30445	4.39311	4.4762	4.51391	4.32859	4.46862	4.41811	4.49155	4.4446	4.50641	4.38492	4.30839	4.30804	4.48662	4.41819	4.30585	4.4615	4.5944	4.4574	4.58122	4.4712	4.39131	4.47016	4.67487	4.55051	4.47885		striatum	4.43039	0.110445	4.45172
subependymale zone / rhinocele	0.0131701	0.012822	0.012693	0.013045	0.0133896	0.0132722	0.0133269	0.0131022	0.0139958	0.0141155	0.0134924	0.0133799	0.0133208	0.0129591	0.0132248	0.0137167	0.0128347	0.0132927	0.0143497	0.0135829	0.0143253	0.0133864	0.0136027	0.0135607	0.013157	0.0128798	0.013046	0.0130441	0.0133095	0.0134867	0.0137746	0.0132844	0.0137091	0.0135175	0.0140856	0.014508	0.0142701	0.0141918	0.0147977	0.0143733	0.013887	0.0140437	0.0145248	0.0138715		subependymale zone / rhinocele	0.013513	0.000463974	0.0133171
superior olivary complex	0.179482	0.184466	0.20091	0.18433	0.189652	0.19268	0.194771	0.185662	0.186933	0.179358	0.187637	0.177675	0.189079	0.18328	0.187596	0.164388	0.16318	0.187528	0.19731	0.169922	0.181241	0.170884	0.187239	0.200678	0.173316	0.190397	0.186967	0.18798	0.18982	0.183467	0.198236	0.178752	0.185319	0.206636	0.191174	0.181981	0.18935	0.18542	0.182597	0.200177	0.192426	0.176964	0.180905	0.191452		superior olivary complex	0.18186	0.0122789	0.186963
thalamus	3.98225	4.05306	3.67295	3.89413	3.72939	3.86029	3.8055	3.77033	3.81605	3.90555	3.79477	3.94301	3.68487	3.67193	3.77838	3.98805	3.86597	4.00819	3.78509	3.88974	3.84808	3.96187	3.72099	3.6723	4.01848	3.83359	3.8518	3.90639	3.85783	3.86511	3.62909	3.9266	3.88203	3.71219	4.02894	3.95226	3.85086	3.90367	3.83175	3.9324	3.97098	4.00663	3.78507	3.79718		thalamus	3.82296	0.122917	3.85227
third ventricle	0.262157	0.265917	0.259117	0.252094	0.283424	0.260107	0.252404	0.253332	0.253718	0.263619	0.26641	0.25419	0.260192	0.262243	0.260266	0.254145	0.253852	0.264449	0.270457	0.264493	0.262305	0.253944	0.263451	0.273473	0.2653	0.286992	0.273754	0.265503	0.261696	0.267829	0.27921	0.255707	0.275237	0.265037	0.270926	0.271457	0.245385	0.269085	0.274265	0.262463	0.269726	0.281643	0.272781	0.264691		third ventricle	0.261939	0.00615592	0.260541
ventral tegmental decussation	0.0288296	0.02966	0.0285318	0.0326847	0.026777	0.0307806	0.0306615	0.0291598	0.0292758	0.0275587	0.0305131	0.0298316	0.0268879	0.027107	0.0288936	0.0303438	0.0308598	0.0317227	0.0291725	0.02993	0.0275682	0.0307355	0.0292209	0.0283417	0.0283299	0.0280226	0.0301374	0.0271736	0.0285548	0.0328598	0.0281032	0.0315614	0.0335053	0.028709	0.0287197	0.0314706	0.0303713	0.0274478	0.0279986	0.0280345	0.0290885	0.0267357	0.0288207	0.0290478		ventral tegmental decussation	0.029232	0.0015529	0.029522
lobules 1-2: lingula and central lobule (ventral)	0.31805	0.351042	0.367167	0.35195	0.293682	0.346292	0.316781	0.338073	0.347635	0.307214	0.31983	0.336258	0.331406	0.30649	0.310708	0.346429	0.383418	0.322278	0.348495	0.345008	0.332165	0.317234	0.349037	0.338717	0.36814	0.32598	0.301038	0.327993	0.343447	0.323269	0.311524	0.351375	0.32403	0.286986	0.288809	0.289808	0.278264	0.271285	0.280219	0.278784	0.295101	0.28129	0.304446	0.281471		lobules 1-2: lingula and central lobule (ventral)	0.335949	0.0210165	0.332831
lobule 3: central lobule (dorsal)	0.458079	0.441566	0.417039	0.481827	0.420222	0.42178	0.434966	0.438853	0.457469	0.431679	0.461051	0.449003	0.406334	0.441026	0.459868	0.476053	0.50679	0.467763	0.385807	0.436309	0.478011	0.488215	0.433606	0.42479	0.492497	0.380471	0.397433	0.420843	0.474967	0.438866	0.43958	0.461415	0.452515	0.41095	0.36369	0.370181	0.364867	0.33912	0.349339	0.346247	0.36066	0.349541	0.376231	0.368494		lobule 3: central lobule (dorsal)	0.450381	0.0353678	0.442794
lobules 4-5: culmen (ventral and dorsal)	0.863308	0.913275	0.873212	0.924427	0.97689	0.891266	0.919936	0.909615	0.854241	0.915834	0.898724	0.906615	0.900348	0.892394	0.883605	0.85318	0.902116	0.857966	0.827018	0.871305	0.886816	0.910518	0.859599	0.858377	0.869882	0.828548	0.847075	0.85978	0.878358	0.890663	0.848405	0.841378	0.841571	0.819426	0.763778	0.780321	0.736138	0.696448	0.68328	0.665246	0.707774	0.721789	0.809109	0.709785		lobules 4-5: culmen (ventral and dorsal)	0.87527	0.0247723	0.903945
lobule 6: declive	0.601752	0.628323	0.634928	0.585775	0.646755	0.598834	0.586075	0.635653	0.59038	0.675109	0.604189	0.594198	0.648336	0.64157	0.587943	0.546318	0.541186	0.602647	0.588162	0.568688	0.586777	0.584626	0.593958	0.587804	0.534431	0.585922	0.603043	0.606708	0.559838	0.551574	0.526368	0.550608	0.508762	0.523331	0.504637	0.503166	0.489041	0.464682	0.456391	0.443713	0.470242	0.513159	0.509842	0.452596		lobule 6: declive	0.589835	0.0316726	0.615164
lobule 7: tuber (or folium)	0.241528	0.248909	0.26485	0.233518	0.261035	0.24512	0.234902	0.26487	0.239526	0.252676	0.260596	0.222532	0.296718	0.274325	0.256103	0.219521	0.211414	0.26096	0.243116	0.213909	0.236132	0.226369	0.235267	0.256326	0.199042	0.23275	0.251823	0.24775	0.21741	0.212255	0.213473	0.215207	0.187309	0.216895	0.17963	0.174502	0.179739	0.15424	0.165861	0.154675	0.189686	0.203807	0.161148	0.173979		lobule 7: tuber (or folium)	0.24418	0.0257624	0.247505
lobule 8: pyramis	0.347387	0.367094	0.366371	0.346595	0.398074	0.368842	0.360759	0.373724	0.360218	0.365781	0.371054	0.358397	0.401659	0.377631	0.357605	0.337572	0.325029	0.365457	0.362095	0.318651	0.359795	0.320895	0.347206	0.373934	0.334094	0.337823	0.346371	0.362067	0.352228	0.320927	0.335801	0.343413	0.307368	0.321884	0.251373	0.25053	0.246378	0.228898	0.243226	0.220721	0.265253	0.279266	0.229616	0.216413		lobule 8: pyramis	0.353961	0.0251747	0.365358
lobule 9: uvula	0.611649	0.62666	0.609284	0.586484	0.64446	0.676111	0.655408	0.62462	0.646621	0.618638	0.639709	0.596932	0.634868	0.61524	0.575767	0.596615	0.602036	0.574869	0.605962	0.588101	0.62404	0.565819	0.601492	0.652938	0.599852	0.55612	0.558426	0.590719	0.582476	0.558077	0.56079	0.600942	0.580209	0.587384	0.440552	0.44074	0.426677	0.433349	0.445769	0.434518	0.472106	0.490357	0.430185	0.399265		lobule 9: uvula	0.603146	0.0257465	0.628048
lobule 10: nodulus	0.2621	0.261623	0.289361	0.25046	0.269525	0.277612	0.275307	0.290816	0.288091	0.259493	0.288081	0.26359	0.291512	0.31028	0.281841	0.254419	0.278343	0.252932	0.281758	0.263564	0.297588	0.285117	0.288909	0.281702	0.280625	0.303761	0.296228	0.272855	0.278043	0.268543	0.29236	0.266264	0.287088	0.296512	0.200326	0.209854	0.200639	0.19906	0.209983	0.201527	0.207108	0.218421	0.202521	0.19478		lobule 10: nodulus	0.280664	0.0168639	0.273005
anterior lobule (lobules 4-5)	0.351839	0.358752	0.34741	0.37731	0.362371	0.373338	0.340268	0.369006	0.361572	0.338131	0.354646	0.360741	0.353888	0.352574	0.381558	0.362825	0.362997	0.380154	0.355073	0.373957	0.354475	0.376715	0.364253	0.370433	0.394239	0.378955	0.360758	0.39068	0.409045	0.382585	0.411413	0.387174	0.375509	0.394542	0.307373	0.316905	0.292667	0.297037	0.290624	0.283989	0.314232	0.295086	0.305869	0.310126		anterior lobule (lobules 4-5)	0.365742	0.0106203	0.357949
simple lobule (lobule 6)	1.01416	1.0004	1.0406	1.00116	1.04518	1.01479	0.973433	1.03107	1.00281	0.952198	0.962375	0.989653	1.05351	1.03428	1.03954	0.993736	1.01512	1.00105	1.00275	1.00818	0.976637	1.00163	1.00259	1.01225	0.996214	1.04825	1.02683	1.02865	1.02432	0.99588	1.00154	0.957927	0.945978	0.982589	0.818972	0.860164	0.806625	0.82675	0.794089	0.793238	0.812705	0.824474	0.836943	0.817223		simple lobule (lobule 6)	1.01177	0.0212935	1.00232
crus 1: ansiform lobule (lobule 6)	0.966241	0.964603	1.0173	0.975097	1.01919	0.980722	0.91116	0.987603	0.972756	0.934387	0.930578	0.936152	1.0021	1.0076	0.968846	0.911891	0.930256	0.955228	0.935906	0.881199	0.935613	0.930254	0.950877	0.95878	0.893984	0.96674	0.949686	0.932921	0.947325	0.95403	0.924499	0.911858	0.903529	0.92575	0.73857	0.789877	0.746137	0.782829	0.766664	0.754964	0.745712	0.767533	0.746334	0.745871		crus 1: ansiform lobule (lobule 6)	0.947379	0.0353947	0.966316
crus 2: ansiform lobule (lobule 7)	0.883501	0.861632	0.959408	0.917448	0.932714	0.914904	0.828904	0.879341	0.881334	0.873769	0.874299	0.861678	0.950119	0.969202	0.937321	0.840079	0.870794	0.897081	0.875164	0.827876	0.876165	0.90165	0.886554	0.925305	0.793144	0.845723	0.835022	0.833273	0.819936	0.859968	0.82575	0.810754	0.802398	0.820685	0.663866	0.678419	0.669277	0.697222	0.713071	0.640737	0.667191	0.722352	0.643876	0.624839		crus 2: ansiform lobule (lobule 7)	0.896442	0.0428578	0.889077
paramedian lobule (lobule 7)	0.851005	0.869234	0.919697	0.861482	0.881953	0.859076	0.839625	0.880791	0.837421	0.847159	0.910577	0.876537	0.927099	0.985829	0.902576	0.872399	0.864454	0.879936	0.905336	0.81784	0.885888	0.825586	0.874407	0.901103	0.769255	0.787961	0.79735	0.774083	0.781537	0.788838	0.783782	0.768806	0.759503	0.792358	0.641015	0.652091	0.637947	0.639017	0.644	0.583037	0.659151	0.679753	0.598911	0.583482		paramedian lobule (lobule 7)	0.886871	0.0443526	0.869546
copula: pyramis (lobule 8)	0.503288	0.552447	0.545551	0.531024	0.554266	0.549899	0.545888	0.554579	0.534021	0.51364	0.565771	0.561535	0.572145	0.599434	0.529758	0.543807	0.527454	0.552347	0.571474	0.507128	0.568289	0.520857	0.561653	0.547549	0.504752	0.515856	0.510186	0.491332	0.50328	0.497695	0.522474	0.498917	0.507141	0.523138	0.407248	0.408359	0.398346	0.403992	0.405703	0.380553	0.430675	0.420338	0.393335	0.384089		copula: pyramis (lobule 8)	0.550158	0.0261473	0.542659
flocculus (FL)	0.193175	0.204958	0.202383	0.205083	0.191451	0.215566	0.206097	0.195407	0.206652	0.202887	0.20561	0.202096	0.200522	0.204821	0.189507	0.21089	0.204449	0.198448	0.200187	0.207208	0.208509	0.202023	0.209159	0.205695	0.191807	0.180326	0.195793	0.18729	0.18991	0.214188	0.199251	0.19668	0.196777	0.209012	0.177876	0.173771	0.165818	0.169833	0.183435	0.191402	0.183367	0.169418	0.166605	0.179063		flocculus (FL)	0.203452	0.00584857	0.202614
paraflocculus (PFL)	0.857303	0.840903	0.808956	0.888851	0.832121	0.937821	0.907488	0.943073	0.887981	0.872105	0.85891	0.820171	0.83067	0.830105	0.897057	0.727433	0.820695	0.833938	0.88142	0.786935	0.858529	0.868285	0.795934	0.973881	0.761431	0.875116	0.851995	0.812279	0.88414	0.778295	0.955334	0.902243	0.971304	0.978284	0.776366	0.726196	0.79072	0.836169	0.894834	0.821882	0.763194	0.777717	0.803562	0.75367		paraflocculus (PFL)	0.842074	0.0617993	0.871307
trunk of arbor vita	0.941499	0.968225	0.960185	0.98733	0.955817	0.964864	0.970149	1.00402	0.964312	0.939141	0.954969	0.965767	0.962916	0.968791	0.942621	0.936406	0.936029	0.969712	0.965483	0.962051	0.984363	0.955391	0.9699	0.961291	0.972498	0.962561	0.937305	0.921134	0.940303	0.957646	0.931394	0.948482	0.933505	0.946102	0.732704	0.735729	0.713068	0.709942	0.710267	0.680238	0.760552	0.713362	0.730008	0.740558		trunk of arbor vita	0.95958	0.0146475	0.96469
lobule 1-2 white matter	0.0170548	0.0193057	0.0209571	0.019526	0.0149781	0.0178815	0.0172387	0.0184094	0.0192972	0.0159009	0.0174158	0.0170812	0.0173314	0.0159558	0.0171128	0.0203424	0.0222424	0.0179276	0.0185529	0.0195558	0.0177111	0.0166272	0.0184833	0.0181609	0.0193761	0.0169962	0.0144503	0.0163592	0.0177907	0.0170452	0.0149321	0.0191643	0.0161318	0.0147898	0.0149429	0.014786	0.0144225	0.0136683	0.0143448	0.0142112	0.0154271	0.0147253	0.0155799	0.0146059		lobule 1-2 white matter	0.0183336	0.00171942	0.0179205
lobule 3 white matter	0.0573434	0.0586358	0.0547173	0.0624581	0.0555996	0.054314	0.0544658	0.0554833	0.0606756	0.0524952	0.0584765	0.058942	0.0519103	0.0531472	0.0576905	0.0609125	0.0644776	0.0593157	0.0518721	0.0563596	0.0597605	0.0597995	0.0553189	0.0545938	0.0627259	0.0480607	0.0508217	0.0550929	0.0585143	0.0561924	0.0551091	0.0576229	0.0578735	0.055392	0.044675	0.045242	0.0447373	0.0419773	0.0429981	0.042912	0.0456328	0.0435	0.0458612	0.0461591		lobule 3 white matter	0.0570965	0.00391358	0.0569672
trunk of lobules 1-3 white matter	0.0338446	0.0365673	0.036553	0.0367382	0.0326977	0.0345401	0.0338228	0.034825	0.0376366	0.0320014	0.0343597	0.0352711	0.0336371	0.0318915	0.0329347	0.0382324	0.0392924	0.0343732	0.0335106	0.0336805	0.0361019	0.0331569	0.0335067	0.0333969	0.0357236	0.0312422	0.0295546	0.0322172	0.0330761	0.0334348	0.0308778	0.0351737	0.033511	0.0329303	0.0270842	0.0262417	0.0257464	0.0247879	0.0254743	0.0253949	0.0278466	0.0261986	0.0271554	0.027264		trunk of lobules 1-3 white matter	0.0344762	0.00223871	0.0349048
lobules 4-5 white matter	0.14306	0.156665	0.141977	0.154469	0.162324	0.150192	0.150173	0.152183	0.13963	0.156258	0.150364	0.152924	0.148673	0.144628	0.143369	0.147003	0.150182	0.150039	0.133561	0.159717	0.147306	0.145444	0.140194	0.147949	0.154736	0.136346	0.139264	0.14944	0.147732	0.145844	0.151999	0.140726	0.151639	0.143851	0.129109	0.130609	0.124687	0.116071	0.114165	0.111162	0.119914	0.12263	0.129346	0.123338		lobules 4-5 white matter	0.146505	0.006253	0.150852
lobules 6-7 white matter	0.172369	0.181979	0.185057	0.16857	0.193757	0.171056	0.169743	0.185074	0.172558	0.189223	0.182342	0.165471	0.198327	0.186366	0.171024	0.161911	0.15454	0.174656	0.167837	0.170282	0.169177	0.160484	0.163101	0.173394	0.153462	0.178036	0.177669	0.183966	0.161216	0.154032	0.150284	0.162512	0.146202	0.151452	0.139257	0.140556	0.135689	0.127641	0.123988	0.121286	0.133082	0.144753	0.131476	0.124754		lobules 6-7 white matter	0.170925	0.011841	0.1781
lobule 8 white matter	0.035009	0.037591	0.0388704	0.0356105	0.0466901	0.0375749	0.0389474	0.0409255	0.0379066	0.036795	0.0402755	0.0371256	0.0419646	0.0404719	0.0389276	0.0332266	0.0331141	0.0372071	0.0372752	0.0316707	0.0360626	0.0360306	0.0367959	0.0380467	0.0356379	0.0380947	0.0399973	0.0363586	0.037629	0.0353359	0.0383314	0.0354537	0.032423	0.0376653	0.0270973	0.0268256	0.0261774	0.0244071	0.0250672	0.0231333	0.0275965	0.0294307	0.0242206	0.0236676		lobule 8 white matter	0.0367328	0.00302075	0.0386101
trunk of lobules 6-8 white matter	0.026944	0.0282162	0.0290413	0.0269129	0.0313251	0.0281792	0.0289342	0.028836	0.0280816	0.0272153	0.0288817	0.0262073	0.0292956	0.028261	0.0273983	0.0262641	0.0240733	0.0277706	0.0279112	0.0267786	0.0271475	0.024856	0.0271676	0.028025	0.0260545	0.0268724	0.0280275	0.0265967	0.0256676	0.0263403	0.0257646	0.0265712	0.0250528	0.0263458	0.0206946	0.0209909	0.0200061	0.018042	0.0188076	0.01702	0.021415	0.02104	0.0192893	0.0199388		trunk of lobules 6-8 white matter	0.0270791	0.00145291	0.0282312
lobule 9 white matter	0.0683945	0.0735528	0.0695491	0.0658727	0.0773155	0.0763754	0.0787778	0.0755834	0.0730328	0.0680976	0.0744598	0.0673568	0.0716581	0.0727285	0.0689025	0.0667607	0.0669461	0.0678348	0.0700579	0.0694312	0.0705213	0.0662342	0.0684242	0.0726534	0.0692077	0.068189	0.0683286	0.0660617	0.0694231	0.0631698	0.0675816	0.0685427	0.0665595	0.0684399	0.0509254	0.0506658	0.0498903	0.04839	0.0507652	0.0484171	0.0533299	0.0564764	0.0472675	0.044951		lobule 9 white matter	0.0693461	0.00223765	0.072364
lobule 10 white matter	0.0195606	0.0193971	0.0204125	0.0187433	0.0200957	0.0199626	0.0201961	0.0216877	0.0218898	0.0187258	0.021743	0.0200422	0.0214284	0.0244954	0.0209402	0.0188759	0.0206532	0.0188347	0.0206246	0.0197599	0.0219839	0.021942	0.0202186	0.0194541	0.0199137	0.0208558	0.0217257	0.0187473	0.0196842	0.0175273	0.020068	0.0176913	0.019038	0.0194814	0.0142668	0.0145419	0.0139938	0.0137864	0.01514	0.0133629	0.0147687	0.0151624	0.0139679	0.0137958		lobule 10 white matter	0.0207676	0.00158435	0.0202047
anterior lobule white matter	0.0190812	0.0204586	0.0190147	0.021074	0.0197545	0.0200353	0.018533	0.0199817	0.0191786	0.0187032	0.0195903	0.020119	0.0195714	0.0192018	0.0201037	0.0198094	0.019777	0.0210939	0.0188848	0.020698	0.0187462	0.0205589	0.0193297	0.0204001	0.0226419	0.0209667	0.0187279	0.0213512	0.022986	0.0217452	0.022731	0.0222113	0.0210036	0.0225159	0.0162665	0.0168316	0.0151233	0.0157346	0.0151389	0.0147006	0.016989	0.0156986	0.0162558	0.0162076		anterior lobule white matter	0.0198479	0.00074231	0.019627
simple lobule white matter	0.0967725	0.0973103	0.0985177	0.0964174	0.099648	0.0955278	0.0926573	0.100577	0.094633	0.0898726	0.0960782	0.0937455	0.0988641	0.0974546	0.0980745	0.0925668	0.0945698	0.0967873	0.0942665	0.0960525	0.0931993	0.0911217	0.0974672	0.099989	0.0955756	0.101834	0.0993574	0.0993492	0.0992958	0.0957446	0.0973736	0.0925511	0.0932707	0.0966101	0.0778099	0.0804075	0.0748777	0.078841	0.075316	0.0740582	0.076969	0.079053	0.07654	0.0764773		simple lobule white matter	0.0958678	0.00272327	0.0959798
crus 1 white matter	0.0936378	0.0956751	0.0988093	0.0935177	0.0959385	0.0955312	0.0916301	0.097934	0.0943197	0.0885695	0.0942024	0.0879976	0.0947309	0.0933854	0.0908224	0.0875442	0.0873652	0.0936653	0.0912495	0.0854272	0.0892225	0.0850124	0.0924025	0.0938475	0.0878869	0.0960459	0.0919206	0.0937943	0.093763	0.0904343	0.0877272	0.0901386	0.0896561	0.0937608	0.0699703	0.0749491	0.0702941	0.0745002	0.0712818	0.0695773	0.0701895	0.0731617	0.0689604	0.0721084		crus 1 white matter	0.0903896	0.00340633	0.0939803
trunk of simple and crus 1 white matter	0.0343036	0.0353912	0.0356225	0.0354353	0.0369007	0.0348729	0.0354772	0.0370759	0.0344066	0.0344529	0.03641	0.0343933	0.0357872	0.0364095	0.0333764	0.0340585	0.0333671	0.0362997	0.0341094	0.0354559	0.036026	0.0334837	0.0336326	0.0347891	0.0331818	0.0332974	0.0332052	0.0346694	0.0332957	0.0315143	0.0307142	0.0313403	0.030327	0.0324681	0.0276173	0.0284822	0.0265249	0.0283028	0.0265343	0.0253167	0.0270343	0.0291025	0.026844	0.0262576		trunk of simple and crus 1 white matter	0.0347329	0.00120212	0.0353952
crus 2 white matter	0.0695034	0.0675693	0.0772433	0.0723143	0.0762889	0.0728131	0.067166	0.0717607	0.0701396	0.0694283	0.0728006	0.0657526	0.0743291	0.0803559	0.072093	0.0644785	0.0670464	0.0742107	0.0693255	0.0661989	0.0692336	0.0684067	0.0688092	0.0735834	0.060935	0.0655935	0.0620132	0.0631477	0.0622271	0.0636894	0.0613038	0.0624929	0.0616238	0.0641099	0.0515255	0.0532066	0.0525946	0.0548966	0.0534034	0.0489439	0.051784	0.0571981	0.0485485	0.0494908		crus 2 white matter	0.0706726	0.00441246	0.071065
paramedian lobule	0.0348513	0.0350949	0.0379525	0.0350671	0.0380873	0.0358208	0.0355818	0.0378273	0.0350947	0.0349634	0.0380841	0.0348373	0.0396236	0.0423036	0.0374511	0.0336211	0.0352733	0.0367246	0.0374387	0.0336124	0.035398	0.0355899	0.0362875	0.0382961	0.0304354	0.0346018	0.0327075	0.0310412	0.0308711	0.0313003	0.0319909	0.030151	0.0306018	0.0325034	0.0260848	0.0262236	0.0262896	0.0262068	0.0249428	0.0231929	0.0266084	0.0274905	0.0236798	0.0241342		paramedian lobule	0.0368017	0.00247952	0.0361052
trunk of crus 2 and paramedian white matter	0.0791704	0.0823322	0.0857792	0.0823583	0.0863435	0.0798552	0.0820839	0.0864186	0.0812957	0.0781032	0.0849066	0.0815666	0.085483	0.0897057	0.0818639	0.0798324	0.0797806	0.0827838	0.0826866	0.0779283	0.0815695	0.079878	0.0839359	0.0806315	0.070758	0.0770559	0.0736012	0.0697901	0.0715923	0.0708603	0.0719793	0.0691112	0.0677112	0.0733007	0.0596323	0.0613212	0.0605709	0.0624521	0.0578578	0.0561479	0.060526	0.0635288	0.0571929	0.0588951		trunk of crus 2 and paramedian white matter	0.0821733	0.00314447	0.0825178
copula white matter	0.0160037	0.0173248	0.0171146	0.0165514	0.0190282	0.0177238	0.0174515	0.0178848	0.0172621	0.0161003	0.0179306	0.0172493	0.0176529	0.0182829	0.0173989	0.0163227	0.0165752	0.0175549	0.0188259	0.0153446	0.0174231	0.016838	0.0170691	0.0176011	0.017687	0.0187333	0.0172491	0.016841	0.0170769	0.0162467	0.0170234	0.016821	0.0171736	0.0171504	0.0128383	0.0122934	0.013023	0.0122537	0.0128707	0.012029	0.013866	0.0141835	0.0124525	0.0118355		copula white matter	0.0172408	0.000910943	0.0173021
paraflocculus white matter	0.0666922	0.0710097	0.0690834	0.0705052	0.0678363	0.0724748	0.0736249	0.0718377	0.0702804	0.0726663	0.0700976	0.0672212	0.0693321	0.0686507	0.0710979	0.0626955	0.0685263	0.0708013	0.0692273	0.0681927	0.0710299	0.0694471	0.0681681	0.0757379	0.0655624	0.0717608	0.0675911	0.0675187	0.0701895	0.0634091	0.0775678	0.0721353	0.0800086	0.0805324	0.0673903	0.061809	0.069584	0.0695358	0.0783249	0.07116	0.063236	0.0662186	0.0693251	0.0659638		paraflocculus white matter	0.0694089	0.00296889	0.0702775
flocculus white matter	0.0133731	0.0146279	0.0140967	0.0139399	0.0131956	0.0146331	0.0146076	0.0136146	0.0142401	0.0142291	0.0140138	0.014231	0.0142492	0.0142778	0.0131083	0.0154931	0.0144475	0.0141969	0.0140959	0.0145726	0.0146992	0.0142929	0.0151263	0.0141772	0.0139956	0.0123068	0.0133365	0.0130583	0.0133448	0.0155666	0.0134831	0.0132203	0.013302	0.0143262	0.0112792	0.0116069	0.0109195	0.0115755	0.0119644	0.0125749	0.012415	0.0109307	0.0110298	0.011804		flocculus white matter	0.0143947	0.000583469	0.0140669
dentate nucleus	0.0721926	0.0739755	0.074422	0.0768138	0.0715008	0.0736827	0.0720712	0.0765683	0.0734099	0.0685551	0.0740516	0.0749203	0.0755665	0.0751134	0.0727033	0.0726877	0.0744051	0.0763087	0.0773349	0.0752884	0.078489	0.0745772	0.0748573	0.0739644	0.0765415	0.07428	0.0731416	0.0725403	0.0710983	0.074212	0.0713641	0.0714988	0.0734203	0.0734899	0.0527666	0.054399	0.0537217	0.0540368	0.0534713	0.0509341	0.0548882	0.0513918	0.0521969	0.0562079		dentate nucleus	0.075108	0.00170189	0.0735136
nucleus interpositus	0.0914712	0.0925019	0.0923484	0.0955937	0.0888482	0.0938552	0.0957707	0.0984871	0.0932609	0.0915924	0.0929147	0.0951185	0.0928738	0.091178	0.0904418	0.091194	0.0928003	0.0932528	0.0938862	0.0959125	0.0999889	0.09303	0.0952275	0.0920337	0.0961152	0.0922311	0.0937123	0.0916824	0.0934216	0.0960801	0.0895466	0.09537	0.09236	0.0914646	0.0649275	0.0650676	0.0627021	0.0630611	0.0632555	0.0608537	0.0680438	0.0624178	0.0656332	0.0648779		nucleus interpositus	0.093485	0.00260124	0.0934802
fastigial nucleus	0.097466	0.0991159	0.100063	0.104351	0.0970177	0.101225	0.102891	0.1003	0.101596	0.0997648	0.100314	0.102047	0.099045	0.0966585	0.0942087	0.101329	0.101352	0.0974832	0.0996611	0.104664	0.107508	0.102096	0.102374	0.0984137	0.100302	0.0929431	0.0929355	0.0899169	0.0938348	0.097098	0.0895104	0.098998	0.0933938	0.0894625	0.0706776	0.0703161	0.0652646	0.0636138	0.0632918	0.0587404	0.0724076	0.0667502	0.071197	0.0709634		fastigial nucleus	0.100399	0.00362336	0.100513
Cingulate cortex: area 24a	0.383376	0.378474	0.376076	0.393859	0.385694	0.372269	0.376329	0.356925	0.368378	0.395665	0.400507	0.399911	0.408407	0.371977	0.380412	0.411962	0.398995	0.397108	0.394706	0.394034	0.393559	0.398205	0.412248	0.398466	0.414323	0.365427	0.382476	0.421469	0.432981	0.422528	0.399816	0.392328	0.416702	0.41148	0.43917	0.416407	0.409151	0.419271	0.40433	0.412688	0.42932	0.411367	0.438643	0.411055		Cingulate cortex: area 24a	0.396673	0.0117551	0.382289
Cingulate cortex: area 24a'	0.189049	0.184698	0.188279	0.184848	0.189726	0.183922	0.179415	0.181223	0.183288	0.192789	0.195717	0.189309	0.206686	0.198017	0.197843	0.19964	0.184977	0.197697	0.191546	0.187315	0.196167	0.196446	0.197519	0.197732	0.224682	0.193946	0.190041	0.21731	0.218082	0.205445	0.204099	0.187326	0.194977	0.19911	0.219788	0.21408	0.2187	0.201649	0.206966	0.212668	0.216245	0.195648	0.225099	0.21451		Cingulate cortex: area 24a'	0.195965	0.00572134	0.186855
Cingulate cortex: area 24b	0.35329	0.323914	0.33324	0.32667	0.34154	0.310609	0.322291	0.312352	0.339051	0.339045	0.341592	0.347436	0.356951	0.3331	0.347976	0.364824	0.346011	0.33789	0.334772	0.326534	0.342072	0.362801	0.337839	0.33121	0.408544	0.337598	0.340439	0.391703	0.381195	0.331754	0.344249	0.331556	0.321221	0.3356	0.386734	0.393421	0.387192	0.365409	0.365399	0.359054	0.361698	0.366595	0.38392	0.368153		Cingulate cortex: area 24b	0.343498	0.0125166	0.332586
Cingulate cortex: area 24b'	0.154227	0.14795	0.155748	0.148035	0.15351	0.145508	0.144753	0.14827	0.149788	0.156013	0.153885	0.149472	0.163337	0.160325	0.156575	0.16226	0.153727	0.156307	0.14812	0.151522	0.155957	0.160528	0.151712	0.148131	0.176897	0.158427	0.153192	0.167224	0.164944	0.151443	0.158213	0.152	0.146782	0.151662	0.169168	0.175698	0.175264	0.162033	0.16183	0.163501	0.166706	0.156662	0.169323	0.167539		Cingulate cortex: area 24b'	0.155708	0.00521588	0.150597
Cingulate cortex: area 25	0.100539	0.105645	0.0983556	0.10269	0.100987	0.100604	0.099231	0.0981208	0.101125	0.0998966	0.102661	0.102787	0.102033	0.0978273	0.099689	0.109572	0.104186	0.106281	0.103031	0.104445	0.104403	0.10201	0.105772	0.100391	0.0955356	0.097043	0.0954096	0.10267	0.102612	0.103255	0.10156	0.103064	0.105666	0.10268	0.109188	0.106257	0.103129	0.113631	0.105432	0.10949	0.11122	0.108208	0.105618	0.100739		Cingulate cortex: area 25	0.103303	0.00319715	0.101053
Cingulate cortex: area 29a	0.173678	0.161712	0.175202	0.164949	0.170487	0.177557	0.165454	0.16758	0.165252	0.153319	0.176107	0.168687	0.167018	0.174106	0.180301	0.165456	0.168019	0.176267	0.171304	0.170184	0.169312	0.173013	0.174071	0.172018	0.185475	0.175661	0.16381	0.184946	0.187906	0.178661	0.178789	0.165785	0.174168	0.177995	0.178768	0.163155	0.17095	0.166295	0.163299	0.164961	0.166927	0.154375	0.1821	0.18612		Cingulate cortex: area 29a	0.171756	0.00416328	0.168332
Cingulate cortex: area 29b	0.0873815	0.0866712	0.0886841	0.0842849	0.0843973	0.0846864	0.0855949	0.0882372	0.084368	0.0881049	0.0850299	0.086337	0.0856852	0.0902338	0.0908864	0.0897138	0.0893147	0.088615	0.0838047	0.0911017	0.0872919	0.0874882	0.0853478	0.0851126	0.0889696	0.0872108	0.0901094	0.0906381	0.0919002	0.0878922	0.0868638	0.0882019	0.0871319	0.0881799	0.08394	0.0869899	0.0824781	0.0846766	0.0839791	0.0829538	0.0834247	0.0859293	0.0912515	0.0852254		Cingulate cortex: area 29b	0.087883	0.0024664	0.0861481
Cingulate cortex: area 29c	0.36808	0.355627	0.386243	0.363888	0.37315	0.366688	0.351155	0.363892	0.360572	0.352402	0.388977	0.375789	0.406872	0.395606	0.403916	0.375788	0.376612	0.386085	0.364599	0.382653	0.385366	0.388994	0.368408	0.366342	0.44207	0.39449	0.37532	0.418069	0.409037	0.383925	0.399753	0.377951	0.374995	0.369115	0.427362	0.420507	0.419931	0.417138	0.405999	0.412797	0.421318	0.391249	0.440428	0.426006		Cingulate cortex: area 29c	0.383437	0.0139381	0.367205
Cingulate cortex: area 30	0.574227	0.576394	0.622075	0.552152	0.569025	0.556207	0.569051	0.581841	0.56371	0.580039	0.575299	0.559152	0.617576	0.613037	0.597862	0.585221	0.593277	0.590628	0.554095	0.58438	0.571672	0.567191	0.572767	0.578435	0.607961	0.585974	0.607027	0.609331	0.611216	0.591872	0.57822	0.596525	0.567838	0.58571	0.59154	0.623806	0.594053	0.597025	0.606992	0.603441	0.580445	0.599057	0.628718	0.593227		Cingulate cortex: area 30	0.585512	0.0184706	0.573264
Cingulate cortex: area 32	0.520834	0.513226	0.494372	0.526163	0.519296	0.481851	0.498055	0.487275	0.48616	0.483756	0.516937	0.524219	0.542525	0.517974	0.525208	0.561054	0.547989	0.527127	0.514886	0.519296	0.505106	0.540613	0.534627	0.51039	0.575804	0.535149	0.510602	0.576568	0.558387	0.533847	0.510933	0.511532	0.522225	0.516899	0.573532	0.58271	0.553064	0.55677	0.538412	0.527502	0.55161	0.579358	0.547619	0.513336		Cingulate cortex: area 32	0.5289	0.0167535	0.504345
Amygdalopiriform transition area	0.239588	0.236195	0.255344	0.222314	0.245425	0.246588	0.239833	0.260138	0.23936	0.231016	0.243864	0.229266	0.227051	0.250684	0.248125	0.23307	0.232387	0.249091	0.238055	0.238414	0.22709	0.216377	0.244727	0.252397	0.222194	0.246116	0.227004	0.243192	0.235738	0.239257	0.246695	0.239133	0.251468	0.262861	0.229173	0.224751	0.227896	0.24296	0.247684	0.256659	0.225638	0.219896	0.216282	0.243412		Amygdalopiriform transition area	0.238122	0.0112865	0.240744
Primary auditory cortex	0.31225	0.298874	0.309313	0.285322	0.31216	0.294755	0.300911	0.289341	0.310067	0.300797	0.294475	0.295202	0.301208	0.306421	0.30502	0.309395	0.319442	0.298861	0.290583	0.304262	0.302472	0.291442	0.287255	0.309176	0.311689	0.310971	0.307127	0.291546	0.309845	0.308517	0.299019	0.306341	0.292335	0.304714	0.308806	0.316957	0.316943	0.32844	0.317931	0.311673	0.330317	0.316714	0.308503	0.296909		Primary auditory cortex	0.302128	0.00911501	0.300289
Secondary auditory cortex: dorsal area	0.320342	0.308924	0.324354	0.29497	0.317823	0.30088	0.308557	0.291718	0.321837	0.316238	0.303399	0.308479	0.308155	0.316537	0.316	0.313341	0.324388	0.302902	0.302225	0.315722	0.307922	0.30375	0.294943	0.318474	0.325256	0.317601	0.316843	0.309385	0.323408	0.319626	0.298453	0.32286	0.296478	0.317176	0.32518	0.321718	0.330031	0.333217	0.335948	0.321745	0.344763	0.322608	0.326715	0.309109		Secondary auditory cortex: dorsal area	0.310363	0.00844346	0.309793
Secondary auditory cortex: ventral area	0.399704	0.391304	0.392645	0.385084	0.406229	0.392139	0.390122	0.382895	0.387535	0.390384	0.373463	0.38002	0.394491	0.397559	0.385946	0.402449	0.421436	0.391223	0.387507	0.396079	0.39942	0.376085	0.381292	0.407174	0.388602	0.399945	0.398717	0.378174	0.405469	0.394695	0.402725	0.39891	0.388661	0.39983	0.404833	0.41011	0.406095	0.412179	0.404916	0.403949	0.413897	0.399546	0.399718	0.386478		Secondary auditory cortex: ventral area	0.395055	0.0121658	0.389294
Caudomedial entorhinal cortex	1.22387	1.20485	1.26219	1.19553	1.25787	1.21574	1.20494	1.26335	1.21646	1.2547	1.22829	1.16578	1.24856	1.27221	1.27112	1.19366	1.20078	1.24832	1.26126	1.18043	1.22359	1.18186	1.2145	1.29992	1.22919	1.27634	1.23143	1.21048	1.22851	1.22187	1.28738	1.21139	1.26399	1.25879	1.23158	1.2766	1.28697	1.23876	1.27622	1.25751	1.25134	1.2238	1.18654	1.27755		Caudomedial entorhinal cortex	1.23302	0.0394738	1.22447
Cingulum	0.184566	0.188383	0.180734	0.188308	0.186397	0.189829	0.183821	0.182215	0.183295	0.183445	0.193605	0.189874	0.186427	0.183403	0.185188	0.196983	0.194946	0.196094	0.184969	0.194032	0.191177	0.190885	0.189809	0.185754	0.19392	0.187582	0.181553	0.188464	0.191565	0.201426	0.187473	0.197377	0.186054	0.196895	0.198497	0.191897	0.192649	0.194754	0.194563	0.197927	0.199682	0.19592	0.206419	0.195224		Cingulum	0.189972	0.00478252	0.186206
Claustrum	0.0720243	0.0742422	0.066986	0.0766745	0.0693993	0.074416	0.0735685	0.0713951	0.070098	0.0733878	0.0725573	0.0756492	0.0690557	0.0681841	0.0694839	0.0746497	0.0743485	0.0746389	0.0701704	0.0764141	0.0710124	0.0747237	0.0735828	0.0727492	0.070926	0.0722943	0.0726431	0.0694749	0.0708434	0.0798523	0.0725253	0.0751755	0.0776417	0.0737567	0.0801613	0.0749844	0.0733439	0.0793814	0.0752115	0.0744875	0.0802125	0.0781298	0.0770674	0.0727575		Claustrum	0.0724178	0.00271792	0.0725332
Cortex-amygdala transition zones	0.183604	0.19415	0.215394	0.186853	0.186177	0.21099	0.203403	0.20346	0.200671	0.183204	0.185003	0.19107	0.196294	0.182055	0.195601	0.19188	0.185893	0.195558	0.18523	0.203376	0.184508	0.182119	0.215267	0.207557	0.191344	0.20102	0.188822	0.200284	0.204291	0.218592	0.213171	0.205348	0.211091	0.219241	0.197694	0.189718	0.217127	0.196674	0.194766	0.215793	0.197121	0.193836	0.208841	0.229345		Cortex-amygdala transition zones	0.193778	0.0106801	0.195332
Claustrum: dorsal part	0.0617992	0.0614849	0.0589728	0.0585909	0.0597124	0.0597531	0.0610119	0.0619881	0.0633489	0.0631985	0.0578861	0.0606994	0.0619976	0.0638738	0.0604717	0.0630123	0.0622385	0.0593434	0.0626131	0.0608181	0.0624475	0.0619189	0.0610102	0.0626488	0.0629471	0.0592301	0.0664307	0.0627665	0.0609019	0.0623112	0.0628764	0.0612051	0.061211	0.0603266	0.0634749	0.0682243	0.0645728	0.066129	0.0645831	0.0645632	0.0651739	0.0664125	0.0648749	0.0638801		Claustrum: dorsal part	0.0618661	0.00124867	0.0607039
Dorsal nucleus of the endopiriform	0.36302	0.367115	0.35442	0.367401	0.349943	0.372642	0.363547	0.36712	0.356419	0.35822	0.349933	0.361764	0.350236	0.353928	0.344658	0.378294	0.376585	0.361601	0.357661	0.368301	0.349089	0.350789	0.367398	0.3672	0.341692	0.34917	0.366532	0.350429	0.355621	0.390729	0.35962	0.374916	0.37933	0.375958	0.382681	0.366833	0.368536	0.395316	0.371247	0.386203	0.378159	0.3662	0.383204	0.38248		Dorsal nucleus of the endopiriform	0.360478	0.0111272	0.360962
Dorsal intermediate entorhinal cortex	0.4468	0.456665	0.480528	0.43821	0.468483	0.452636	0.444077	0.480185	0.464179	0.457058	0.452169	0.434176	0.444496	0.479251	0.46827	0.458635	0.447063	0.443539	0.450204	0.44795	0.433822	0.42421	0.449216	0.484766	0.432448	0.468681	0.45531	0.444674	0.450935	0.461855	0.456491	0.455629	0.477494	0.4718	0.459002	0.456834	0.46017	0.471972	0.475875	0.47929	0.445003	0.43635	0.438101	0.483818		Dorsal intermediate entorhinal cortex	0.452618	0.017588	0.456264
Dorsolateral entorhinal cortex	0.628724	0.609444	0.654196	0.604633	0.655001	0.589351	0.611353	0.62956	0.639753	0.620548	0.596967	0.600179	0.630455	0.676609	0.640625	0.642713	0.620571	0.610813	0.602624	0.602114	0.600377	0.590006	0.596941	0.6579	0.594475	0.640594	0.63014	0.6008	0.60518	0.615267	0.614411	0.600133	0.623687	0.607274	0.635939	0.652617	0.659232	0.65217	0.651483	0.648843	0.625798	0.626354	0.616567	0.684839		Dorsolateral entorhinal cortex	0.622646	0.0271872	0.619976
Dorsolateral orbital cortex	0.189488	0.194516	0.192641	0.198481	0.197321	0.207079	0.187342	0.196825	0.183071	0.188541	0.208578	0.199344	0.192241	0.199944	0.198958	0.196514	0.200616	0.197145	0.190011	0.20204	0.195632	0.192893	0.211464	0.197184	0.191265	0.203975	0.207093	0.194876	0.205021	0.210535	0.20557	0.196108	0.221081	0.205528	0.206764	0.205548	0.20282	0.205693	0.210286	0.195292	0.217198	0.212977	0.204183	0.198321		Dorsolateral orbital cortex	0.197887	0.00557003	0.195269
Dorsal tenia tecta	0.190353	0.19842	0.197294	0.20024	0.197017	0.199573	0.19626	0.198256	0.200893	0.196732	0.204543	0.200797	0.198255	0.195352	0.198405	0.202624	0.196113	0.204491	0.203588	0.198957	0.202646	0.191665	0.205649	0.203292	0.190514	0.197978	0.195152	0.199427	0.203335	0.200442	0.207821	0.198778	0.20835	0.205558	0.214214	0.208837	0.205186	0.221372	0.212132	0.215303	0.213613	0.204269	0.205559	0.211438		Dorsal tenia tecta	0.200086	0.00429014	0.198365
Ectorhinal cortex	0.582494	0.577915	0.599874	0.585906	0.597193	0.583972	0.568165	0.594351	0.582829	0.599564	0.554851	0.560575	0.592958	0.601365	0.598816	0.631232	0.61756	0.598716	0.572418	0.586727	0.556335	0.562347	0.565751	0.626833	0.56418	0.603611	0.590374	0.565112	0.573926	0.599273	0.583885	0.593872	0.596025	0.605251	0.601628	0.598316	0.611622	0.635899	0.59012	0.619735	0.624966	0.593735	0.58258	0.616245		Ectorhinal cortex	0.592588	0.0249242	0.582307
Frontal cortex: area 3	0.175339	0.168927	0.171611	0.173204	0.1757	0.172453	0.16569	0.161769	0.168683	0.17131	0.171201	0.179246	0.180341	0.170412	0.17804	0.181615	0.181913	0.168516	0.175025	0.177046	0.176026	0.183688	0.179112	0.172789	0.194584	0.175097	0.178944	0.186089	0.174975	0.171406	0.173302	0.176402	0.176078	0.173643	0.191381	0.189521	0.19275	0.182718	0.18393	0.183171	0.181639	0.189424	0.193894	0.190761		Frontal cortex: area 3	0.177044	0.00471749	0.171261
Frontal association cortex	1.45328	1.44396	1.3777	1.4268	1.47234	1.32288	1.42143	1.46791	1.33547	1.44548	1.38976	1.46495	1.48634	1.52439	1.50103	1.47874	1.45974	1.41968	1.374	1.46328	1.43757	1.48725	1.35471	1.32366	1.52465	1.46942	1.43803	1.5338	1.39078	1.35423	1.36773	1.41611	1.46198	1.36175	1.51288	1.59357	1.58579	1.47677	1.49285	1.38632	1.44217	1.61528	1.44745	1.42499		Frontal association cortex	1.44253	0.0626439	1.4185
Intermediate nucleus of the endopiriform claustrum	0.129698	0.131718	0.142057	0.132864	0.13172	0.142056	0.131194	0.137071	0.131746	0.127905	0.130308	0.133308	0.128872	0.132215	0.126522	0.135772	0.13716	0.133807	0.13028	0.135263	0.131466	0.124008	0.143499	0.135369	0.120784	0.131051	0.132011	0.128408	0.129943	0.143785	0.128241	0.137832	0.142826	0.14634	0.137809	0.129561	0.140462	0.145336	0.138258	0.145783	0.135805	0.135801	0.141896	0.146433		Intermediate nucleus of the endopiriform claustrum	0.132853	0.00519233	0.133471
Insular region: not subdivided	1.64901	1.60905	1.5853	1.62877	1.58143	1.69644	1.57773	1.59894	1.63261	1.62631	1.64847	1.63546	1.67347	1.66071	1.68851	1.7136	1.73579	1.60595	1.67321	1.70544	1.63507	1.67561	1.67892	1.69698	1.64543	1.61462	1.7587	1.67604	1.67371	1.74188	1.71842	1.70053	1.70669	1.6668	1.77194	1.78837	1.76697	1.79845	1.73877	1.80856	1.81794	1.80785	1.81487	1.80793		Insular region: not subdivided	1.6786	0.0346538	1.62246
Lateral orbital cortex	0.727454	0.75532	0.723739	0.763662	0.745957	0.752585	0.736996	0.728672	0.703183	0.727473	0.760104	0.766239	0.756601	0.757171	0.767412	0.811787	0.802876	0.7759	0.741669	0.771645	0.75406	0.763398	0.783233	0.75132	0.776587	0.783657	0.761649	0.776749	0.771654	0.825219	0.761838	0.765761	0.814328	0.774899	0.852016	0.812198	0.792022	0.805287	0.7983	0.761446	0.82246	0.815793	0.81156	0.778947		Lateral orbital cortex	0.769756	0.0209739	0.740949
Lateral parietal association cortex	0.0491983	0.0492401	0.0514879	0.0479755	0.0489991	0.0468702	0.0499726	0.0489822	0.0485429	0.0491722	0.0480999	0.0486073	0.053007	0.0510292	0.0497798	0.0510243	0.0509471	0.0486494	0.0457371	0.0502441	0.0485072	0.0498794	0.0485378	0.0465395	0.0530315	0.0490844	0.0487662	0.0523701	0.0511715	0.0507284	0.047648	0.0528061	0.0475102	0.0488211	0.0524516	0.0536571	0.0539013	0.0542889	0.054253	0.0527911	0.051419	0.0532977	0.0562315	0.050472		Lateral parietal association cortex	0.0494902	0.00203132	0.048929
Primary motor cortex	1.58109	1.4788	1.52952	1.51209	1.57374	1.45884	1.48008	1.46342	1.51125	1.54853	1.49482	1.54431	1.59426	1.52306	1.57434	1.61519	1.56504	1.49512	1.47974	1.53143	1.56441	1.63614	1.51438	1.49062	1.70559	1.56319	1.56719	1.66845	1.6132	1.49852	1.54467	1.5609	1.47584	1.52669	1.64965	1.72212	1.74858	1.61083	1.6303	1.60455	1.5553	1.66041	1.73685	1.65398		Primary motor cortex	1.54864	0.050854	1.51471
Secondary motor cortex	1.39977	1.32152	1.35907	1.32227	1.38694	1.2822	1.31178	1.31366	1.3392	1.35706	1.32605	1.36982	1.43351	1.37238	1.40413	1.42915	1.39213	1.33847	1.30617	1.3425	1.35404	1.43694	1.34675	1.31988	1.51449	1.39928	1.34756	1.48834	1.43579	1.32632	1.35668	1.36538	1.30682	1.34448	1.47068	1.5684	1.55256	1.4187	1.44214	1.41257	1.38044	1.48974	1.50781	1.46142		Secondary motor cortex	1.373	0.0454244	1.34078
Medial entorhinal cortex	0.18417	0.191888	0.196179	0.182015	0.19346	0.18755	0.185057	0.190794	0.185442	0.185269	0.183174	0.17801	0.185194	0.19605	0.191504	0.183432	0.186385	0.192342	0.191733	0.184481	0.17527	0.182733	0.193626	0.203676	0.180501	0.191068	0.184891	0.18351	0.185813	0.192814	0.190209	0.181522	0.190107	0.195197	0.190919	0.190489	0.196819	0.193556	0.194563	0.193478	0.191584	0.185826	0.181891	0.198251		Medial entorhinal cortex	0.188869	0.00745721	0.186917
Medial orbital cortex	0.385043	0.399233	0.370452	0.405925	0.390938	0.365725	0.380948	0.386954	0.362193	0.378052	0.400273	0.40034	0.398913	0.411654	0.398233	0.424215	0.414198	0.412453	0.394315	0.394181	0.389468	0.398733	0.407915	0.392502	0.409205	0.417541	0.398372	0.423707	0.414619	0.423077	0.396623	0.390469	0.430872	0.397885	0.435344	0.431559	0.406745	0.429037	0.408035	0.398248	0.419567	0.440453	0.410145	0.382315		Medial orbital cortex	0.403065	0.0107364	0.385506
Medial parietal association cortex	0.0870956	0.0863847	0.09183	0.086346	0.0869331	0.0823806	0.087167	0.0874316	0.0862094	0.0864019	0.0855721	0.0875988	0.0953491	0.091376	0.088505	0.0909493	0.0909161	0.0879446	0.0810053	0.0906319	0.0865843	0.0898222	0.0867847	0.0832457	0.0944981	0.0871898	0.0867617	0.0911677	0.0901981	0.0898924	0.0838187	0.0935389	0.0848418	0.0867012	0.0948065	0.0962958	0.094959	0.0954291	0.0954201	0.0961432	0.0922893	0.0952451	0.100289	0.0900757		Medial parietal association cortex	0.0885929	0.00386012	0.0867792
Piriform cortex	2.40302	2.37246	2.48316	2.37382	2.35254	2.43104	2.45025	2.44129	2.43578	2.32677	2.33583	2.39699	2.42845	2.36018	2.4501	2.44111	2.42191	2.35447	2.4226	2.40002	2.33783	2.2967	2.47222	2.48428	2.28556	2.39782	2.46237	2.35668	2.40108	2.58881	2.42988	2.41841	2.54763	2.57381	2.49655	2.42267	2.60892	2.51838	2.45721	2.59753	2.45002	2.45145	2.58534	2.67893		Piriform cortex	2.40582	0.0572926	2.40024
Posterolateral cortical amygdaloid area	0.235844	0.253947	0.266092	0.238381	0.242501	0.266717	0.259411	0.25842	0.248431	0.234451	0.250409	0.242229	0.23207	0.229655	0.249387	0.233232	0.242081	0.257353	0.255877	0.251636	0.22835	0.234837	0.267065	0.269311	0.235423	0.241577	0.223872	0.248274	0.240607	0.268818	0.260021	0.246274	0.269989	0.281825	0.238407	0.23451	0.240396	0.251501	0.236909	0.268665	0.251637	0.22505	0.238181	0.266207		Posterolateral cortical amygdaloid area	0.245905	0.0145615	0.249736
Posteromedial cortical amygdaloid area	0.2809	0.282308	0.298247	0.263356	0.29455	0.298502	0.297053	0.292254	0.297855	0.279327	0.299717	0.279583	0.27801	0.288593	0.298637	0.274276	0.279484	0.303786	0.300381	0.290743	0.269298	0.27183	0.310671	0.31646	0.26165	0.28447	0.270209	0.286357	0.282444	0.295232	0.304183	0.285583	0.313591	0.322321	0.273538	0.267351	0.277827	0.299473	0.302706	0.302445	0.298929	0.267008	0.280443	0.303597		Posteromedial cortical amygdaloid area	0.290181	0.0158467	0.288638
Perirhinal cortex	0.548908	0.533452	0.570939	0.540841	0.567537	0.533686	0.532269	0.557307	0.548916	0.551122	0.524573	0.521965	0.555917	0.578511	0.575823	0.576857	0.555584	0.550951	0.532305	0.53696	0.517401	0.522526	0.525701	0.584569	0.519127	0.564906	0.554467	0.527973	0.531415	0.546979	0.54598	0.542027	0.562935	0.55761	0.555498	0.554456	0.582944	0.587519	0.565733	0.576229	0.561056	0.546325	0.547821	0.59372		Perirhinal cortex	0.551092	0.0240074	0.544293
Parietal cortex: posterior area: rostral part	0.0276526	0.0275042	0.028349	0.0261724	0.0272012	0.0264755	0.0280606	0.0272196	0.0274635	0.0269153	0.0267139	0.0272747	0.0291631	0.0278631	0.0274	0.0282814	0.0286288	0.0269816	0.0258898	0.0276679	0.0272357	0.0274077	0.027341	0.0261418	0.0295757	0.0270769	0.0273379	0.0286788	0.0287102	0.0288137	0.0267392	0.0296564	0.0262781	0.0275029	0.0291085	0.0294741	0.0296294	0.0300909	0.0299673	0.028452	0.0288897	0.0299066	0.0317657	0.02763		Parietal cortex: posterior area: rostral part	0.0275002	0.000935672	0.0272502
Rostral amygdalopiriform area	0.113137	0.123762	0.129623	0.113313	0.115449	0.127843	0.120893	0.13036	0.112428	0.112446	0.112305	0.114973	0.111127	0.108684	0.118099	0.109258	0.114569	0.12216	0.117798	0.120641	0.105868	0.105459	0.121698	0.123067	0.10749	0.122521	0.105622	0.11427	0.107661	0.124825	0.122118	0.109391	0.119312	0.128687	0.110693	0.109504	0.107834	0.117584	0.105794	0.12471	0.107663	0.105304	0.103593	0.123109		Rostral amygdalopiriform area	0.114869	0.00655541	0.118878
Primary somatosensory cortex	1.05542	1.03814	1.04092	1.04204	1.05207	1.03065	0.996493	0.97053	1.05722	1.03576	1.03082	1.04755	1.07584	1.0402	1.05367	1.0815	1.09777	1.02299	1.04767	1.06497	1.05399	1.08152	1.03184	1.03237	1.15678	1.05199	1.08383	1.09242	1.05425	1.06242	1.03467	1.08253	1.0544	1.04276	1.13865	1.10586	1.13377	1.0875	1.11196	1.08948	1.08288	1.10923	1.14835	1.11526		Primary somatosensory cortex	1.05703	0.0234885	1.03313
Primary somatosensory cortex: barrel field	2.38894	2.25731	2.37797	2.20352	2.38082	2.23508	2.23269	2.15533	2.38804	2.31687	2.25855	2.22436	2.3752	2.34512	2.36953	2.41177	2.43145	2.28023	2.31231	2.30156	2.35417	2.35382	2.23319	2.34605	2.48587	2.35593	2.40524	2.44848	2.50893	2.3487	2.25108	2.45491	2.21578	2.347	2.52472	2.45123	2.52569	2.41344	2.48088	2.41509	2.37299	2.41296	2.5675	2.4314		Primary somatosensory cortex: barrel field	2.34287	0.0549448	2.28496
Primary somatosensory cortex: dysgranular zone	0.0899954	0.0855839	0.0869536	0.08479	0.088839	0.0826437	0.0852677	0.0827923	0.087066	0.0876355	0.0850002	0.0857638	0.0897132	0.0882148	0.088623	0.0929292	0.0908774	0.0858412	0.0850476	0.0864243	0.0890371	0.0896236	0.0848308	0.0863727	0.0960757	0.0868585	0.090149	0.0931168	0.0923944	0.0871315	0.0840894	0.0904304	0.0818721	0.0871286	0.0934449	0.0939578	0.0969417	0.0923339	0.094228	0.0903848	0.0876468	0.0939316	0.0984977	0.0913665		Primary somatosensory cortex: dysgranular zone	0.0881279	0.00248657	0.0860276
Primary somatosensory cortex: forelimb region	0.919199	0.863893	0.89955	0.864198	0.914226	0.838337	0.862184	0.842538	0.901159	0.904168	0.8687	0.885433	0.906092	0.893656	0.902503	0.949578	0.931524	0.878922	0.878426	0.890969	0.921022	0.933529	0.863615	0.890868	0.980567	0.884151	0.918708	0.965817	0.963561	0.891975	0.866237	0.929887	0.842302	0.901615	0.969196	0.962549	1.00243	0.943108	0.968983	0.927399	0.900642	0.949556	1.0217	0.93801		Primary somatosensory cortex: forelimb region	0.903392	0.0258704	0.880299
Primary somatosensory cortex: hindlimb region	0.501801	0.484876	0.503362	0.48533	0.505074	0.467545	0.486995	0.481699	0.497313	0.503517	0.484601	0.493363	0.513392	0.504548	0.503673	0.525224	0.517623	0.486716	0.47496	0.50383	0.507641	0.518891	0.487862	0.483484	0.545543	0.499211	0.512131	0.532067	0.529247	0.500916	0.481238	0.526867	0.478606	0.507949	0.536061	0.547503	0.558392	0.533823	0.542844	0.527182	0.514471	0.541084	0.576734	0.520693		Primary somatosensory cortex: hindlimb region	0.50232	0.0158091	0.49129
Primary somatosensory cortex: jaw region	0.143031	0.134637	0.135368	0.138801	0.139242	0.1309	0.129049	0.126548	0.141922	0.137071	0.132549	0.134802	0.139865	0.137588	0.138933	0.144144	0.143538	0.135993	0.132582	0.135217	0.14059	0.144208	0.131908	0.134951	0.150645	0.135524	0.144175	0.143818	0.139462	0.134637	0.132763	0.138004	0.133082	0.132293	0.144886	0.145642	0.153681	0.138317	0.14378	0.140841	0.134765	0.142501	0.148426	0.145281		Primary somatosensory cortex: jaw region	0.138293	0.00431357	0.135327
Primary somatosensory cortex: shoulder region	0.0527694	0.0514498	0.0534568	0.0502471	0.0530823	0.0487599	0.0527197	0.0510946	0.0527716	0.0529355	0.0512148	0.0516069	0.0542809	0.0528018	0.0535969	0.0556239	0.0545671	0.0511638	0.0507787	0.052083	0.0524185	0.0531319	0.0519629	0.0519648	0.0582853	0.0528452	0.0530203	0.0552327	0.0556727	0.0536307	0.0486453	0.0553366	0.0500069	0.0539165	0.0570447	0.0562892	0.0579937	0.0588051	0.0577531	0.0541553	0.0544077	0.058795	0.0609607	0.0538609		Primary somatosensory cortex: shoulder region	0.0528645	0.00143988	0.0518424
Primary somatosensory cortex: trunk region	0.121869	0.12035	0.12523	0.11785	0.123059	0.115858	0.123259	0.121636	0.121605	0.122163	0.117948	0.120335	0.129231	0.125744	0.123441	0.126782	0.126504	0.120035	0.115793	0.122693	0.120309	0.124047	0.12231	0.117083	0.133915	0.122096	0.120703	0.129531	0.127304	0.125638	0.116878	0.130311	0.117511	0.122218	0.131942	0.1327	0.133761	0.136248	0.135601	0.13043	0.128142	0.134761	0.140791	0.124418		Primary somatosensory cortex: trunk region	0.122831	0.00401636	0.12093
Primary somatosensory cortex: upper lip region	1.32375	1.26216	1.27259	1.25475	1.30075	1.27198	1.21283	1.22103	1.31858	1.27067	1.23607	1.26295	1.34917	1.3009	1.27647	1.30865	1.33765	1.28489	1.28314	1.31034	1.31169	1.32186	1.27004	1.28047	1.35541	1.29665	1.35361	1.35062	1.3447	1.28501	1.30873	1.32906	1.26006	1.28207	1.40503	1.37431	1.38032	1.3463	1.36101	1.37836	1.33494	1.36338	1.40291	1.36763		Primary somatosensory cortex: upper lip region	1.30294	0.0249979	1.26734
Secondary somatosensory cortex	1.47306	1.43715	1.41639	1.41742	1.4884	1.48734	1.40638	1.46484	1.49614	1.47502	1.39371	1.41674	1.52118	1.50862	1.44637	1.50377	1.56845	1.48109	1.50843	1.52886	1.47656	1.44401	1.46059	1.48895	1.50576	1.49336	1.55705	1.51197	1.52431	1.5035	1.57899	1.56777	1.47939	1.51155	1.58296	1.56635	1.54205	1.57735	1.53587	1.5858	1.55355	1.53272	1.57189	1.55542		Secondary somatosensory cortex	1.49474	0.0361659	1.44772
Temporal association area	0.695937	0.703913	0.715994	0.702156	0.714864	0.69823	0.69503	0.704295	0.70222	0.71948	0.660832	0.681921	0.709761	0.71624	0.707506	0.751787	0.762912	0.733956	0.695627	0.718473	0.694724	0.668486	0.677858	0.740515	0.694851	0.724799	0.721697	0.675784	0.704821	0.726572	0.707771	0.724913	0.715875	0.727757	0.730934	0.738362	0.743824	0.765156	0.722076	0.750292	0.772489	0.726854	0.703399	0.723195		Temporal association area	0.71482	0.0287395	0.699573
Primary visual cortex	0.470984	0.484678	0.513799	0.463684	0.476803	0.470998	0.47768	0.474775	0.481718	0.49933	0.474022	0.462894	0.503107	0.496382	0.503693	0.504034	0.500312	0.494506	0.465194	0.491438	0.462064	0.46247	0.459399	0.495079	0.498961	0.481758	0.505837	0.501628	0.513578	0.498834	0.473881	0.509554	0.483793	0.499008	0.507927	0.517767	0.503954	0.51292	0.502653	0.503127	0.50851	0.519501	0.522019	0.496397		Primary visual cortex	0.486473	0.0183211	0.47928
Primary visual cortex: binocular area	0.486893	0.481898	0.517854	0.458541	0.463273	0.465287	0.474531	0.456693	0.46873	0.480198	0.470249	0.463928	0.485286	0.496982	0.480078	0.500177	0.498639	0.478481	0.45012	0.484559	0.47207	0.460134	0.458437	0.469916	0.480299	0.481469	0.491485	0.491817	0.502549	0.50492	0.470709	0.507977	0.464533	0.486982	0.500151	0.505663	0.485629	0.508268	0.509033	0.492609	0.507056	0.519805	0.527927	0.47559		Primary visual cortex: binocular area	0.477906	0.0163994	0.474006
Primary visual cortex: monocular area	0.382817	0.374537	0.403211	0.356311	0.360522	0.355047	0.371707	0.366397	0.368397	0.372901	0.364432	0.366413	0.394401	0.391446	0.37608	0.392499	0.390333	0.378137	0.343963	0.377914	0.376495	0.367072	0.356145	0.355822	0.394924	0.376361	0.384705	0.390427	0.396182	0.398736	0.36982	0.412041	0.360198	0.371282	0.381101	0.396884	0.379336	0.403976	0.400756	0.389228	0.392657	0.409589	0.418274	0.368259		Primary visual cortex: monocular area	0.375026	0.0164023	0.370224
Secondary visual cortex: lateral area	0.604012	0.613941	0.644373	0.582133	0.604587	0.602054	0.597183	0.584531	0.596304	0.625417	0.590169	0.586556	0.608685	0.620071	0.621076	0.633941	0.636825	0.620029	0.596036	0.614267	0.592058	0.579912	0.586045	0.621213	0.632697	0.603369	0.629698	0.613817	0.640858	0.636905	0.589513	0.645259	0.605979	0.628017	0.649643	0.643533	0.648419	0.651497	0.645157	0.640016	0.663783	0.643367	0.645732	0.627599		Secondary visual cortex: lateral area	0.610847	0.0184651	0.602605
Secondary visual cortex: mediolateral area	0.209142	0.207294	0.221051	0.199677	0.197409	0.19642	0.206558	0.203448	0.205014	0.208134	0.201222	0.201572	0.222343	0.217457	0.20671	0.218999	0.218785	0.210359	0.187727	0.211409	0.205158	0.206675	0.200514	0.194938	0.222938	0.204964	0.215081	0.218002	0.218659	0.21608	0.201676	0.229977	0.198575	0.202645	0.210011	0.221618	0.212439	0.231373	0.220158	0.216586	0.218632	0.228388	0.22984	0.20271		Secondary visual cortex: mediolateral area	0.208423	0.0104301	0.204745
Secondary visual cortex: mediomedial area	0.348504	0.347619	0.38091	0.329436	0.334039	0.330876	0.343635	0.342128	0.34217	0.359266	0.345837	0.336802	0.375453	0.36962	0.359182	0.361146	0.361084	0.355647	0.322845	0.35859	0.345175	0.341677	0.334915	0.34312	0.367388	0.351097	0.377065	0.373031	0.373922	0.359404	0.348215	0.37789	0.348532	0.354108	0.340156	0.368183	0.342631	0.378931	0.363803	0.355965	0.355174	0.382092	0.379499	0.337452		Secondary visual cortex: mediomedial area	0.352371	0.0150974	0.345102
Claustrum: ventral part	0.126456	0.122844	0.118663	0.118536	0.117558	0.122347	0.121916	0.12395	0.124154	0.125038	0.115981	0.123065	0.122379	0.126262	0.120005	0.129967	0.127752	0.119741	0.125651	0.123302	0.121158	0.124014	0.124546	0.125905	0.121094	0.117444	0.132525	0.124694	0.12256	0.128473	0.125335	0.127064	0.127101	0.123078	0.131254	0.135378	0.128454	0.135751	0.129611	0.133106	0.13293	0.132395	0.133036	0.129854		Claustrum: ventral part	0.124223	0.00310629	0.121709
Ventral nucleus of the endopiriform claustrum	0.11692	0.117612	0.115634	0.115614	0.117636	0.116452	0.120329	0.122913	0.116564	0.115703	0.110804	0.116614	0.114674	0.114283	0.114466	0.116996	0.118895	0.117941	0.116947	0.115329	0.11137	0.109119	0.117144	0.119934	0.11133	0.113084	0.119131	0.116879	0.114636	0.12336	0.119602	0.118061	0.125946	0.121108	0.121296	0.119043	0.121332	0.124654	0.121008	0.126631	0.116175	0.115997	0.120724	0.126806		Ventral nucleus of the endopiriform claustrum	0.115591	0.00309117	0.1169
Ventral intermediate entorhinal cortex	0.257688	0.263973	0.271155	0.249692	0.268869	0.267178	0.257371	0.275398	0.263677	0.258086	0.263979	0.245989	0.252865	0.280911	0.271182	0.252196	0.260601	0.264288	0.266363	0.258364	0.249729	0.244059	0.269239	0.279923	0.248815	0.270135	0.258356	0.258499	0.257203	0.265434	0.265798	0.261014	0.269212	0.274737	0.25735	0.254023	0.264402	0.26907	0.27731	0.271922	0.253438	0.247148	0.245988	0.269836		Ventral intermediate entorhinal cortex	0.262477	0.0116941	0.261921
Ventral orbital cortex	0.313811	0.325049	0.313981	0.333811	0.321032	0.321601	0.315862	0.307772	0.305723	0.310426	0.330767	0.323828	0.322934	0.325681	0.33106	0.347061	0.342208	0.342061	0.325622	0.328212	0.322471	0.327879	0.347384	0.342637	0.33462	0.338897	0.327922	0.339466	0.342967	0.358376	0.344336	0.332833	0.359262	0.340234	0.372109	0.343956	0.333231	0.345571	0.345437	0.334416	0.351825	0.347119	0.356253	0.329477		Ventral orbital cortex	0.333768	0.00967844	0.318639
Ventral tenia tecta	0.0272456	0.028318	0.0326843	0.0292727	0.0294287	0.0298001	0.0285921	0.0307381	0.0289781	0.0284013	0.0303778	0.0295129	0.0292779	0.0300557	0.0304909	0.0280549	0.0270731	0.0287898	0.029387	0.0283271	0.0288361	0.0277537	0.0309543	0.0298979	0.0288364	0.0316895	0.0335011	0.0286239	0.0290494	0.0299818	0.0317965	0.0273348	0.0318813	0.0300977	0.030958	0.030073	0.0318312	0.0330841	0.0328018	0.0307672	0.0296714	0.0300112	0.0289807	0.033166		Ventral tenia tecta	0.0290748	0.00116017	0.0294458
Cortex	31.8442	31.2335	31.9996	30.9717	31.8335	31.0499	30.9425	31.062	31.4624	31.5003	31.0615	31.2089	32.3747	32.1663	32.2331	32.7293	32.6422	31.6627	31.2823	31.868	31.4656	31.6392	31.462	31.9931	32.7947	32.0593	32.326	32.7156	32.6634	32.4268	31.8705	32.3951	31.9281	32.2659	33.5993	33.6516	33.8967	33.4612	33.2435	33.2229	32.9574	33.2606	33.8774	33.3602		Cortex	31.9599	0.476619	31.3475
Cerebellum	12.3225	12.582	12.748	12.6216	12.8194	12.7431	12.3984	12.8804	12.5213	12.3747	12.5675	12.3757	12.9023	12.9602	12.5737	12.0523	12.3156	12.4629	12.398	12.0254	12.539	12.3365	12.4002	12.7234	11.9991	12.1866	12.1363	12.0876	12.2037	11.9802	12.098	12.0037	11.8877	12.0651	9.96484	10.1068	9.82952	9.82195	9.91259	9.52048	10.025	10.1337	9.92134	9.64327		Cerebellum	12.4741	0.290874	12.5795
Brainstem	1.33179	1.32757	1.29025	1.26807	1.48863	1.29518	1.30703	1.27186	1.31469	1.36225	1.3803	1.29966	1.29083	1.31407	1.33551	1.32958	1.34939	1.32762	1.36862	1.37499	1.35693	1.29028	1.30092	1.3568	1.32836	1.44206	1.40756	1.3225	1.30506	1.31386	1.53123	1.36666	1.35024	1.34407	1.23869	1.27829	1.23426	1.28136	1.30253	1.25641	1.28049	1.34469	1.3213	1.23571		Brainstem	1.33296	0.0293534	1.32811
Ventricles	18.5613	18.5419	18.6957	19.1971	17.9589	19.0149	19.3208	19.0852	18.7691	18.7697	18.7141	18.8098	18.1414	18.4642	18.5419	17.7648	17.9115	18.5661	18.7886	18.5071	18.2298	18.9093	18.9043	17.9516	18.3085	18.827	18.7664	18.2877	18.4148	18.5107	18.6696	18.0365	18.6217	18.3033	17.9661	18.0599	18.2124	17.8404	17.9565	18.6417	18.0509	17.518	17.7282	18.6451		Ventricles	18.39	0.389161	18.7865
Olfactory	6.5819	6.45173	6.63409	6.59576	6.53863	6.69147	6.72506	6.5627	6.68131	6.67902	6.85441	6.76639	6.83984	6.5881	6.68642	6.44284	6.3641	6.56901	6.8689	6.72949	7.06808	6.55589	6.85136	6.65381	6.49912	6.46353	6.60454	6.30509	6.45908	6.60348	6.84224	6.50021	6.69075	6.78614	6.98272	6.83211	7.14103	7.10982	7.4025	7.19759	7.0204	6.95809	7.01869	7.15505		Olfactory	6.68482	0.199158	6.64687
CerebralWhite	6.2877	6.44551	6.12957	6.32698	6.30109	6.22041	6.2988	6.17454	6.24998	6.29862	6.36012	6.26305	6.08772	6.05318	6.06537	6.36242	6.28718	6.35728	6.22538	6.34307	6.28317	6.16412	6.08535	6.22865	6.07382	6.21978	6.11045	6.11435	6.12596	6.24406	6.14255	6.3502	5.97766	6.24036	6.33194	6.29664	6.2343	6.40281	6.36992	6.28557	6.48145	6.51357	6.35287	6.2105		CerebralWhite	6.21191	0.117778	6.2797
CerebralGray	R	23.4178	22.5028	23.0188	23.0599	22.9851	23.0074	22.9632	23.0012	23.0154	23.0621	23.2765	22.3633	22.454	22.5639	23.3189	23.13	23.0544	23.0682	23.1519	23.0574	23.1047	22.9959	23.0926	22.9964	22.8018	22.6487	23.1671	22.828	22.9208	22.8458	23.3476	23.5438	22.9951	23.9164	23.7747	23.4517	24.0824	23.8125	23.8753	24.1844	24.2714	23.7802	23.7502		CerebralGray	22.9463	0.306182	23.0282
[truncated: 26 more columns]
